# Supplementary material for: Deletion of sRNA0024 Reduces Virulence of Pseudomonas plecoglossicida and Alleviates Host Immune Injury in Epinephelus coioides
Source: Animals (Basel). 2025 Dec 17;15(24):3623. doi: 10.3390/ani15243623 (PMC12729329; doi:10.3390/ani15243623)
Supplement: Supplementary file 1 [file animals-15-03623-s001.zip]

Archive with 2 entries (2 files):
- Supplementary_Table_S1_Primers_for_PCR_and_qRT-PCR.pdf
- Supplementary_Table_S2_Differential Expression Details Table.xlsx
