# Supplementary material for: Deletion of sRNA0024 Reduces Virulence of Pseudomonas plecoglossicida and Alleviates Host Immune Injury in Epinephelus coioides
Source: Animals (Basel). 2025 Dec 17;15(24):3623. doi: 10.3390/ani15243623 (PMC12729329; doi:10.3390/ani15243623)
Supplement: Supplementary file 1 [file animals-15-03623-s001.zip › Supplementary_Table_S2_Differential Expression Details Table.xlsx]

## Sheet: Supplementary_Table_S2_Differen
Gene_id	Gene name	Gene description	FC(NZBD9/sRNA0024)	Log2FC(NZBD9/sRNA0024)	Pvalue	Padjust	Significant	Regulate	Gene Type	Biotype	sRNA0024_1	sRNA0024_2	sRNA0024_3	NZBD9_1	NZBD9_2	NZBD9_3	NZBD9	sRNA0024	GO_id	GO_term	KO_id	KO_name	Pathway_id	Pathway_definition
DVB73_RS18635	DVB73_RS18635	putative nucleotidyltransferase substrate binding domain-containing protein	19.148	4.2591	9.04548374032E-155	4.42866883926E-151	yes	up	ref_gene	mRNA	2.18	1.96	1.69	32.53	48.78	47.21	42.84	1.94333	GO:0008773	MF:[protein-PII] uridylyltransferase activity;	K07182	------	------	------
DVB73_RS02755	paaZ	phenylacetic acid degradation bifunctional protein PaaZ	0.021	-5.60721	7.5476028814E-144	1.84765318537E-140	yes	down	ref_gene	mRNA	57.48	82.08	34.75	0.86	1.75	1.44	1.35	58.1033	GO:0016620	MF:oxidoreductase activity, acting on the aldehyde or oxo group of donors, NAD or NADP as acceptor;	K02618	paaZ	map00360	Phenylalanine metabolism
DVB73_RS02805	pcaF	3-oxoadipyl-CoA thiolase	0.059	-4.08239	8.61907078771E-142	1.40663235255E-138	yes	down	ref_gene	mRNA	204.72	271.96	136.25	10.68	16.35	13.83	13.62	204.31	GO:0019619;GO:0033812	BP:3,4-dihydroxybenzoate catabolic process;MF:3-oxoadipyl-CoA thiolase activity;	K07823	pcaF	map00362	Benzoate degradation
DVB73_RS21415	DVB73_RS21415	ABC transporter substrate-binding protein	26.914	4.75028	6.35417495062E-131	7.77751013956E-128	yes	up	ref_gene	mRNA	1.39	2.32	1.23	42.75	50.91	57.1	50.2533	1.64667	GO:0008643	BP:carbohydrate transport;	K17315	gtsA	map02010	ABC transporters
DVB73_RS09535	DVB73_RS09535	cation acetate symporter	12.373	3.62911	2.42669900325E-123	2.37622366399E-120	yes	up	ref_gene	mRNA	3.27	3.7	2.58	39.16	45.93	48.92	44.67	3.18333	GO:0006814;GO:0016020;GO:0015293	BP:sodium ion transport;CC:membrane;MF:symporter activity;	K14393	actP	------	------
DVB73_RS21410	DVB73_RS21410	AGE family epimerase/isomerase	20.64	4.36737	1.11518719885E-115	9.09992754264E-113	yes	up	ref_gene	mRNA	1.29	1.52	1.21	25.46	35.32	34.85	31.8767	1.34	GO:0005975;GO:0016853	BP:carbohydrate metabolic process;MF:isomerase activity;	------	------	------	------
DVB73_RS02800	paaK	phenylacetate--CoA ligase PaaK	0.068	-3.87853	5.1768819025E-101	3.62085911352E-98	yes	down	ref_gene	mRNA	195.13	286.34	124.49	12.3	17.58	16.17	15.35	201.987	GO:0010124;GO:0047475;GO:0000166	BP:phenylacetate catabolic process;MF:phenylacetate-CoA ligase activity;MF:nucleotide binding;	K01912	paaK	map00360;map05111	Phenylalanine metabolism;Biofilm formation - Vibrio cholerae
DVB73_RS02820	paaG	2-(1%2C2-epoxy-1%2C2-dihydrophenyl)acetyl-CoA isomerase PaaG	0.048	-4.37699	6.03905442087E-87	3.69590130557E-84	yes	down	ref_gene	mRNA	157.59	232.08	92.29	5.95	12.29	8.12	8.78667	160.653	GO:0010124;GO:0004300	BP:phenylacetate catabolic process;MF:enoyl-CoA hydratase activity;	K15866	paaG	map00360	Phenylalanine metabolism
DVB73_RS02815	paaH	3-hydroxyacyl-CoA dehydrogenase PaaH	0.05	-4.30791	1.85945755669E-86	1.01154491084E-83	yes	down	ref_gene	mRNA	87.17	135.38	52.87	3.42	6.48	5.76	5.22	91.8067	GO:0006631;GO:0010124;GO:0070403;GO:0008691	BP:fatty acid metabolic process;BP:phenylacetate catabolic process;MF:NAD+ binding;MF:3-hydroxybutyryl-CoA dehydrogenase activity;	K00074	paaH	map00362;map00360;map00650	Benzoate degradation;Phenylalanine metabolism;Butanoate metabolism
DVB73_RS18405	dgcA	dimethylglycine demethylation protein DgcA	0.096	-3.3872	4.04754657553E-86	1.98167880338E-83	yes	down	ref_gene	mRNA	82.05	105.87	51.79	6.21	9.8	9.82	8.61	79.9033	GO:0032259;GO:0008168;GO:0016491;GO:0010181	BP:methylation;MF:methyltransferase activity;MF:oxidoreductase activity;MF:FMN binding;	K21833	dgcA	map00260	Glycine, serine and threonine metabolism
DVB73_RS14425	putA	trifunctional transcriptional regulator/proline dehydrogenase/L-glutamate gamma-semialdehyde dehydrogenase	7.703	2.94551	3.27258521371E-84	1.45659792785E-81	yes	up	ref_gene	mRNA	7.74	8.73	5.53	44.19	78.4	71.96	64.85	7.33333	GO:0006561;GO:0010133;GO:0003700;GO:0003677;GO:0003842;GO:0004657	BP:proline biosynthetic process;BP:proline catabolic process to glutamate;MF:transcription factor activity, sequence-specific DNA binding;MF:DNA binding;MF:1-pyrroline-5-carboxylate dehydrogenase activity;MF:proline dehydrogenase activity;	K13821	putA	map00250;map00330	Alanine, aspartate and glutamate metabolism;Arginine and proline metabolism
DVB73_RS02775	paaE	1%2C2-phenylacetyl-CoA epoxidase subunit PaaE	0.079	-3.66216	3.12344128781E-81	1.27436404543E-78	yes	down	ref_gene	mRNA	143.55	180.38	80.13	8.36	13.89	13.71	11.9867	134.687	GO:0010124;GO:0046872;GO:0051537;GO:0050660;GO:0016491	BP:phenylacetate catabolic process;MF:metal ion binding;MF:2 iron, 2 sulfur cluster binding;MF:flavin adenine dinucleotide binding;MF:oxidoreductase activity;	K02613	paaE	map00360	Phenylalanine metabolism
DVB73_RS02760	DVB73_RS02760	OprD family porin	0.036	-4.78382	1.60852809389E-75	6.05796426746E-73	yes	down	ref_gene	mRNA	20.36	27.81	12.75	0.86	0.7	0.86	0.806667	20.3067	GO:0016020	CC:membrane;	------	------	------	------
DVB73_RS18495	fdhA	formaldehyde dehydrogenase%2C glutathione-independent	0.107	-3.22403	5.12710005319E-74	1.79302013289E-71	yes	down	ref_gene	mRNA	86.66	120.8	57.61	8.22	11.53	12.09	10.6133	88.3567	GO:0018467;GO:0008270;GO:0016491	MF:formaldehyde dehydrogenase activity;MF:zinc ion binding;MF:oxidoreductase activity;	K00148	fdhA	map00680;map00625	Methane metabolism;Chloroalkane and chloroalkene degradation
DVB73_RS09745	DVB73_RS09745	hybrid sensor histidine kinase/response regulator	6.104	2.60968	2.54291402367E-73	8.30007137326E-71	yes	up	ref_gene	mRNA	3.85	4.96	3.26	21.33	31.5	31.4	28.0767	4.02333	GO:0016020;GO:0000155;GO:0022857;GO:0005524	CC:membrane;MF:phosphorelay sensor kinase activity;MF:transmembrane transporter activity;MF:ATP binding;	------	------	------	------
DVB73_RS23220	acs	acetate--CoA ligase	5.458	2.44845	7.29047952906E-73	2.23088673589E-70	yes	up	ref_gene	mRNA	15.12	16.23	11.14	68.55	94.6	101.23	88.1267	14.1633	GO:0019427;GO:0003987;GO:0016208;GO:0005524;GO:0046872	BP:acetyl-CoA biosynthetic process from acetate;MF:acetate-CoA ligase activity;MF:AMP binding;MF:ATP binding;MF:metal ion binding;	K01895	acs	map00630;map00640;map00720;map00620;map00680;map00010	Glyoxylate and dicarboxylate metabolism;Propanoate metabolism;Carbon fixation pathways in prokaryotes;Pyruvate metabolism;Methane metabolism;Glycolysis / Gluconeogenesis
DVB73_RS02785	paaC	1%2C2-phenylacetyl-CoA epoxidase subunit PaaC	0.074	-3.75479	1.95382913621E-71	5.62702791229E-69	yes	down	ref_gene	mRNA	144.41	208.35	87.83	8.02	16.27	12.91	12.4	146.863	GO:0010124	BP:phenylacetate catabolic process;	K02611	paaC	map00360	Phenylalanine metabolism
DVB73_RS02780	paaD	1%2C2-phenylacetyl-CoA epoxidase subunit PaaD	0.076	-3.72732	8.20275267475E-71	2.23114872753E-68	yes	down	ref_gene	mRNA	57.07	72.65	42.18	4.01	5.67	5.18	4.95333	57.3	------	------	K02612	paaD	map00360	Phenylalanine metabolism
DVB73_RS20275	cyoA	ubiquinol oxidase subunit II	5.415	2.43704	2.25051070197E-68	5.79921073518E-66	yes	up	ref_gene	mRNA	40.56	36.78	30.68	166.05	266.66	245.73	226.147	36.0067	GO:0005886;GO:0070469;GO:0004129;GO:0009486;GO:0005507;GO:0016682	CC:plasma membrane;CC:respiratory chain;MF:cytochrome-c oxidase activity;MF:cytochrome bo3 ubiquinol oxidase activity;MF:copper ion binding;MF:oxidoreductase activity, acting on diphenols and related substances as donors, oxygen as acceptor;	K02297	cyoA	map00190	Oxidative phosphorylation
DVB73_RS23945	DVB73_RS23945	ureidoglycolate lyase	0.098	-3.35541	1.46154647068E-67	3.57786576021E-65	yes	down	ref_gene	mRNA	57.09	66.19	43	5.01	5.97	7.54	6.17333	55.4267	GO:0000256;GO:0006145;GO:0050385;GO:0004848	BP:allantoin catabolic process;BP:purine nucleobase catabolic process;MF:ureidoglycolate lyase activity;MF:ureidoglycolate hydrolase activity;	K01483	allA	map00230	Purine metabolism
DVB73_RS20280	cyoB	cytochrome o ubiquinol oxidase subunit I	4.807	2.26512	2.19505336318E-67	5.11761012674E-65	yes	up	ref_gene	mRNA	35.95	34.54	23.49	131.12	204.96	180.51	172.197	31.3267	GO:0009060;GO:0070469;GO:0004129;GO:0020037;GO:0009486;GO:0016682	BP:aerobic respiration;CC:respiratory chain;MF:cytochrome-c oxidase activity;MF:heme binding;MF:cytochrome bo3 ubiquinol oxidase activity;MF:oxidoreductase activity, acting on diphenols and related substances as donors, oxygen as acceptor;	K02298	cyoB	map00190	Oxidative phosphorylation
DVB73_RS02765	DVB73_RS02765	cation acetate symporter	0.037	-4.7375	1.01226682827E-65	2.2313441961E-63	yes	down	ref_gene	mRNA	14.43	23.6	9.61	0.42	0.74	0.84	0.666667	15.88	GO:0006814;GO:0016020;GO:0015293	BP:sodium ion transport;CC:membrane;MF:symporter activity;	K14393	actP	------	------
DVB73_RS18410	dgcB	dimethylglycine demethylation protein DgcB	0.105	-3.24815	1.04822133395E-65	2.2313441961E-63	yes	down	ref_gene	mRNA	16.6	22.18	10.97	1.51	2.52	1.89	1.97333	16.5833	GO:0016020;GO:0051536;GO:0046872	CC:membrane;MF:iron-sulfur cluster binding;MF:metal ion binding;	K21834	dgcB	map00260	Glycine, serine and threonine metabolism
DVB73_RS11985	cydB	cytochrome d ubiquinol oxidase subunit II	8.229	3.04073	6.50542452629E-65	1.32710660336E-62	yes	up	ref_gene	mRNA	5.65	7.3	4.7	37.33	67.27	63.67	56.09	5.88333	GO:0005886	CC:plasma membrane;	K00426	cydB	map00190;map02020	Oxidative phosphorylation;Two-component system
DVB73_RS11945	DVB73_RS11945	nucleobase:cation symporter-2 family protein	0.122	-3.03307	4.61754447715E-63	9.04299910405E-61	yes	down	ref_gene	mRNA	17.52	23.24	13.61	1.76	2.76	3.04	2.52	18.1233	GO:0005886;GO:0015205	CC:plasma membrane;MF:nucleobase transmembrane transporter activity;	K24206	uacT	------	------
DVB73_RS02825	paaF	2%2C3-dehydroadipyl-CoA hydratase PaaF	0.071	-3.82511	1.17515652335E-59	2.21291013012E-57	yes	down	ref_gene	mRNA	84.11	132.93	50.09	4.66	7.75	8.72	7.04333	89.0433	GO:0003824;GO:0016853	MF:catalytic activity;MF:isomerase activity;	K01692	paaF	map00310;map00640;map00650;map00907;map00627;map00930;map00380;map00362;map00360;map00071;map00280;map00410	Lysine degradation;Propanoate metabolism;Butanoate metabolism;Pinene, camphor and geraniol degradation;Aminobenzoate degradation;Caprolactam degradation;Tryptophan metabolism;Benzoate degradation;Phenylalanine metabolism;Fatty acid degradation;Valine, leucine and isoleucine degradation;beta-Alanine metabolism
DVB73_RS06610	DVB73_RS06610	ornithine cyclodeaminase	8.05	3.00905	3.51031065524E-59	6.36536332151E-57	yes	up	ref_gene	mRNA	20.13	26.21	12.79	117.68	213.05	211.7	180.81	19.71	GO:0008473	MF:ornithine cyclodeaminase activity;	K01750	ocd	map00330	Arginine and proline metabolism
DVB73_RS02795	paaA	1%2C2-phenylacetyl-CoA epoxidase subunit PaaA	0.094	-3.40946	6.69424215515E-57	1.17053605684E-54	yes	down	ref_gene	mRNA	320.86	469.94	195.39	21.26	42.3	41.74	35.1	328.73	GO:0010124;GO:0097266	BP:phenylacetate catabolic process;MF:phenylacetyl-CoA 1,2-epoxidase activity;	K02609	paaA	map00360	Phenylalanine metabolism
DVB73_RS23940	DVB73_RS23940	urate hydroxylase PuuD	0.15	-2.7337	2.06066800716E-55	3.47897605623E-53	yes	down	ref_gene	mRNA	27.14	31.99	17.04	3.89	4.55	4.36	4.26667	25.39	GO:0016020;GO:0020037;GO:0009055	CC:membrane;MF:heme binding;MF:electron carrier activity;	------	------	------	------
DVB73_RS16725	DVB73_RS16725	MFS transporter	0.089	-3.49229	6.35337711672E-55	1.03687114545E-52	yes	down	ref_gene	mRNA	16.3	20.94	9.8	1.34	1.31	1.96	1.53667	15.68	GO:0016020;GO:0022857	CC:membrane;MF:transmembrane transporter activity;	------	------	------	------
DVB73_RS24845	DVB73_RS24845	YqaA family protein	11.443	3.51639	1.39644871268E-54	2.20548803137E-52	yes	up	ref_gene	mRNA	5.64	4.51	3.71	47.5	72.27	63.72	61.1633	4.62	GO:0016020	CC:membrane;	------	------	------	------
DVB73_RS09540	DVB73_RS09540	DUF485 domain-containing protein	7.452	2.8977	1.08386750094E-53	1.65831727643E-51	yes	up	ref_gene	mRNA	25.53	23.93	21.82	156.39	237.84	230.44	208.223	23.76	GO:0016020	CC:membrane;	------	------	------	------
DVB73_RS02830	paaY	phenylacetic acid degradation protein PaaY	0.123	-3.02344	1.23136428669E-53	1.82689683262E-51	yes	down	ref_gene	mRNA	39.49	50.67	28.84	5.44	5.36	5.58	5.46	39.6667	------	------	K02617	paaY	------	------
DVB73_RS16235	DVB73_RS16235	acetyl-CoA hydrolase/transferase family protein	4.566	2.19099	2.69494963037E-53	3.88072746773E-51	yes	up	ref_gene	mRNA	25.8	31.45	17.89	97.39	151.39	141.45	130.077	25.0467	GO:0006084;GO:0006083;GO:0008775	BP:acetyl-CoA metabolic process;BP:acetate metabolic process;MF:acetate CoA-transferase activity;	K18118	aarC	map00020;map00620;map00650	Citrate cycle (TCA cycle);Pyruvate metabolism;Butanoate metabolism
DVB73_RS18480	DVB73_RS18480	sarcosine oxidase subunit alpha	0.152	-2.72156	3.48943600655E-53	4.88122248231E-51	yes	down	ref_gene	mRNA	24.88	31.33	15.29	2.92	4.59	4.7	4.07	23.8333	GO:0046653;GO:0008115	BP:tetrahydrofolate metabolic process;MF:sarcosine oxidase activity;	K00302	soxA	map00260	Glycine, serine and threonine metabolism
DVB73_RS24850	DVB73_RS24850	DUF411 domain-containing protein	6.616	2.72606	4.61186614549E-51	6.27213795786E-49	yes	up	ref_gene	mRNA	94.45	116.33	61.01	443.98	808.79	832.04	694.937	90.5967	------	------	------	------	------	------
DVB73_RS11980	DVB73_RS11980	DUF2474 domain-containing protein	5.657	2.50014	9.53795048504E-51	1.26210285337E-48	yes	up	ref_gene	mRNA	3.23	5.03	3.45	21.35	27.61	26.97	25.31	3.90333	GO:0016020	CC:membrane;	------	------	------	------
DVB73_RS21430	ugpC	sn-glycerol-3-phosphate ABC transporter ATP-binding protein UgpC	17.124	4.09799	3.8293376974E-50	4.93379930697E-48	yes	up	ref_gene	mRNA	0.73	0.69	0.44	8.67	13.67	14.12	12.1533	0.62	GO:0008643;GO:0043190;GO:0140359;GO:0016887;GO:0005524	BP:carbohydrate transport;CC:ATP-binding cassett;MF:ABC-type transmembrane transporter activity;MF:ATPase activity;MF:ATP binding;	K10112	msmX	map02010	ABC transporters
DVB73_RS06505	DVB73_RS06505	patatin-like phospholipase family protein	4.241	2.08426	7.33347254419E-50	9.20632860932E-48	yes	up	ref_gene	mRNA	17.97	19.46	11.14	66.47	87.82	78.02	77.4367	16.19	GO:0016042;GO:0016787	BP:lipid catabolic process;MF:hydrolase activity;	K07001	------	------	------
DVB73_RS18465	DVB73_RS18465	serine hydroxymethyltransferase	0.211	-2.24406	6.40482401254E-48	7.83950459135E-46	yes	down	ref_gene	mRNA	62.74	79.66	41.61	12.08	16.28	15.31	14.5567	61.3367	GO:0035999;GO:0019264;GO:0032259;GO:0005737;GO:0004372;GO:0030170;GO:0008168	BP:tetrahydrofolate interconversion;BP:glycine biosynthetic process from serine;BP:methylation;CC:cytoplasm;MF:glycine hydroxymethyltransferase activity;MF:pyridoxal phosphate binding;MF:methyltransferase activity;	K00600	glyA	map00630;map00460;map00680;map00260;map01523;map00670	Glyoxylate and dicarboxylate metabolism;Cyanoamino acid metabolism;Methane metabolism;Glycine, serine and threonine metabolism;Antifolate resistance;One carbon pool by folate
DVB73_RS18420	DVB73_RS18420	electron transfer flavoprotein subunit alpha/beta-like protein	0.165	-2.59851	1.44230571997E-47	1.72232409877E-45	yes	down	ref_gene	mRNA	8.82	11.13	6.29	1.31	1.75	1.84	1.63333	8.74667	GO:0009055	MF:electron carrier activity;	K25961	etfB	map00260	Glycine, serine and threonine metabolism
DVB73_RS23935	DVB73_RS23935	nucleobase:cation symporter-2 family protein	0.08	-3.64344	1.18442972147E-45	1.38070664675E-43	yes	down	ref_gene	mRNA	8.13	10.04	5.68	0.64	0.5	0.97	0.703333	7.95	GO:0005886;GO:0015205	CC:plasma membrane;MF:nucleobase transmembrane transporter activity;	K24206	uacT	------	------
DVB73_RS02835	paaX	phenylacetic acid degradation operon negative regulatory protein PaaX	0.244	-2.03749	4.08312536616E-45	4.64906553319E-43	yes	down	ref_gene	mRNA	26.13	29.61	22.12	6.19	8.43	7.13	7.25	25.9533	GO:0006351	BP:transcription, DNA-templated;	K02616	paaX	------	------
DVB73_RS18415	DVB73_RS18415	electron transfer flavoprotein subunit alpha/FixB family protein	0.086	-3.53526	5.29719934944E-45	5.89433818519E-43	yes	down	ref_gene	mRNA	11.98	14.58	7.02	0.73	1.18	1.36	1.09	11.1933	GO:0050660;GO:0009055	MF:flavin adenine dinucleotide binding;MF:electron carrier activity;	K25960	etfA	map00260	Glycine, serine and threonine metabolism
DVB73_RS20295	cyoE	heme o synthase	3.634	1.86168	6.70016251161E-44	7.28977681263E-42	yes	up	ref_gene	mRNA	17.85	17.05	13.28	56.93	76.79	66.96	66.8933	16.06	GO:0048034;GO:0005886;GO:0008495	BP:heme O biosynthetic process;CC:plasma membrane;MF:protoheme IX farnesyltransferase activity;	K02257	ctaB	map00190;map00860;map04714	Oxidative phosphorylation;Porphyrin metabolism;Thermogenesis
DVB73_RS14855	hutH	histidine ammonia-lyase	0.184	-2.43969	8.03554584917E-44	8.55261575599E-42	yes	down	ref_gene	mRNA	30.72	39.58	18.78	5	7.26	6.17	6.14333	29.6933	GO:0019556;GO:0019557;GO:0005737;GO:0004397	BP:histidine catabolic process to glutamate and formamide;BP:histidine catabolic process to glutamate and formate;CC:cytoplasm;MF:histidine ammonia-lyase activity;	K01745	hutH	map00340	Histidine metabolism
DVB73_RS00010	DVB73_RS00010	hypothetical protein	0.135	-2.88718	4.31875232047E-43	4.49885348106E-41	yes	down	ref_gene	mRNA	15.83	18.45	11.12	2.3	1.94	2.59	2.27667	15.1333	GO:0016788	MF:hydrolase activity, acting on ester bonds;	------	------	------	------
DVB73_RS11990	DVB73_RS11990	cytochrome ubiquinol oxidase subunit I	6.324	2.66092	7.55619595153E-43	7.70731987056E-41	yes	up	ref_gene	mRNA	11.35	12.6	6.33	45.11	89.73	83.75	72.8633	10.0933	GO:0019646;GO:0005886;GO:0070069;GO:0046872;GO:0009055	BP:aerobic electron transport chain;CC:plasma membrane;CC:cytochrome complex;MF:metal ion binding;MF:electron carrier activity;	K00425	cydA	map00190;map02020	Oxidative phosphorylation;Two-component system
DVB73_RS18470	DVB73_RS18470	sarcosine oxidase subunit beta family protein	0.146	-2.78034	1.74587597612E-42	1.74445077124E-40	yes	down	ref_gene	mRNA	21.63	25.79	12.62	2.19	3.91	3.8	3.3	20.0133	GO:0046653;GO:0008115	BP:tetrahydrofolate metabolic process;MF:sarcosine oxidase activity;	K00303	soxB	map00260	Glycine, serine and threonine metabolism
DVB73_RS17515	DVB73_RS17515	aldehyde dehydrogenase family protein	0.176	-2.50977	2.25240380397E-42	2.20555380485E-40	yes	down	ref_gene	mRNA	135.76	120.43	82.34	24.17	20.29	21.29	21.9167	112.843	GO:0004029;GO:0043878	MF:aldehyde dehydrogenas;MF:glyceraldehyde-3-phosphate dehydrogenas;	K26061	amaB	map00310	Lysine degradation
DVB73_RS23955	puuE	allantoinase PuuE	0.187	-2.42101	2.99872195626E-42	2.87877307801E-40	yes	down	ref_gene	mRNA	41.84	52.78	27.7	6.06	9.85	10.03	8.64667	40.7733	GO:0005975;GO:0016810	BP:carbohydrate metabolic process;MF:hydrolase activity, acting on carbon-nitroge;	K16842	hpxB	map00230	Purine metabolism
DVB73_RS20285	cyoC	cytochrome o ubiquinol oxidase subunit III	4.849	2.27771	1.05295940836E-41	9.91401781414E-40	yes	up	ref_gene	mRNA	13.71	17.25	10.63	54.39	96.62	83.16	78.0567	13.8633	GO:0019646;GO:0005886;GO:0004129;GO:0009486	BP:aerobic electron transport chain;CC:plasma membrane;MF:cytochrome-c oxidase activity;MF:cytochrome bo3 ubiquinol oxidase activity;	K02299	cyoC	map00190	Oxidative phosphorylation
DVB73_RS03645	DVB73_RS03645	GGDEF domain-containing protein	6.242	2.64192	1.70710583924E-41	1.57697928093E-39	yes	up	ref_gene	mRNA	7.79	11.08	6.44	36.99	74.19	71.64	60.94	8.43667	GO:0016020	CC:membrane;	------	------	------	------
DVB73_RS03020	DVB73_RS03020	helix-turn-helix domain-containing protein	0.186	-2.43032	5.29019446835E-41	4.79644298464E-39	yes	down	ref_gene	mRNA	40.29	54.14	30.55	7.88	8.27	9.85	8.66667	41.66	GO:0006355;GO:0003677	BP:regulation of transcription, DNA-templated;MF:DNA binding;	K05818	mhpR	------	------
DVB73_RS14020	DVB73_RS14020	ABC transporter ATP-binding protein	0.148	-2.76056	7.73127956961E-41	6.88224450414E-39	yes	down	ref_gene	mRNA	26.4	33.12	19.54	3.05	4.85	5.47	4.45667	26.3533	GO:0016887;GO:0005524;GO:0015658	MF:ATPase activity;MF:ATP binding;MF:branched-chain amino acid transmembrane transporter activity;	K01996	livF	map02024;map02010	Quorum sensing;ABC transporters
DVB73_RS14850	hutI	imidazolonepropionase	0.181	-2.4642	5.12238483831E-40	4.47842788721E-38	yes	down	ref_gene	mRNA	24.47	31.32	15.59	3.65	6.17	4.86	4.89333	23.7933	GO:0019556;GO:0019557;GO:0005737;GO:0050480;GO:0005506;GO:0008270	BP:histidine catabolic process to glutamate and formamide;BP:histidine catabolic process to glutamate and formate;CC:cytoplasm;MF:imidazolonepropionase activity;MF:iron ion binding;MF:zinc ion binding;	K01468	hutI	map00340	Histidine metabolism
DVB73_RS01790	hppD	4-hydroxyphenylpyruvate dioxygenase	5.273	2.39859	5.85237936227E-40	5.02688585222E-38	yes	up	ref_gene	mRNA	31.37	44.59	20.82	136.81	208.74	227.97	191.173	32.26	GO:0009072;GO:0003868;GO:0046872	BP:aromatic amino acid family metabolic process;MF:4-hydroxyphenylpyruvate dioxygenase activity;MF:metal ion binding;	K00457	hppD	map00130;map00360;map00350	Ubiquinone and other terpenoid-quinone biosynthesis;Phenylalanine metabolism;Tyrosine metabolism
DVB73_RS02790	paaB	1%2C2-phenylacetyl-CoA epoxidase subunit PaaB	0.072	-3.80217	8.08193923831E-39	6.82227146737E-37	yes	down	ref_gene	mRNA	132.79	169.48	83.27	6.5	14.66	11.62	10.9267	128.513	GO:0097266;GO:0016491	MF:phenylacetyl-CoA 1,2-epoxidase activity;MF:oxidoreductase activity;	K02610	paaB	map00360	Phenylalanine metabolism
DVB73_RS18400	DVB73_RS18400	DUF5943 domain-containing protein	0.125	-2.99766	9.4137799246E-39	7.8118417815E-37	yes	down	ref_gene	mRNA	55.73	67.25	33.65	5.43	6.63	10.05	7.37	52.21	------	------	------	------	------	------
DVB73_RS10215	DVB73_RS10215	ABC transporter ATP-binding protein	0.226	-2.1465	1.58386787975E-38	1.29243618988E-36	yes	down	ref_gene	mRNA	58.75	71.77	45.84	14.43	14.48	15.92	14.9433	58.7867	GO:0016887;GO:0005524;GO:0015658	MF:ATPase activity;MF:ATP binding;MF:branched-chain amino acid transmembrane transporter activity;	K01996	livF	map02024;map02010	Quorum sensing;ABC transporters
DVB73_RS14025	DVB73_RS14025	ATP-binding cassette domain-containing protein	0.166	-2.5884	4.13071226672E-38	3.3154044685E-36	yes	down	ref_gene	mRNA	22.61	31.5	17	3.12	5.35	5.05	4.50667	23.7033	GO:0005524;GO:0016887	MF:ATP binding;MF:ATPase activity;	K01995	livG	map02024;map02010	Quorum sensing;ABC transporters
DVB73_RS14420	putP	sodium/proline symporter PutP	4.919	2.29841	3.94010003401E-36	3.11140802686E-34	yes	up	ref_gene	mRNA	1.58	1.68	1.5	7.53	10.11	9.31	8.98333	1.58667	GO:0015824;GO:0005886;GO:0031402;GO:0005298	BP:proline transport;CC:plasma membrane;MF:sodium ion binding;MF:prolin;	K11928	putP	------	------
DVB73_RS17495	DVB73_RS17495	NorM family multidrug efflux MATE transporter	0.153	-2.71309	9.13224370281E-36	7.09705796332E-34	yes	down	ref_gene	mRNA	10.47	13.6	7.27	1.13	2.46	1.9	1.83	10.4467	GO:0016020;GO:0015297;GO:0042910	CC:membrane;MF:antiporter activity;MF:xenobiotic transporter activity;	K03327	------	------	------
DVB73_RS02855	DVB73_RS02855	DUF3320 domain-containing protein	0.308	-1.69934	9.8936610299E-36	7.56865068788E-34	yes	down	ref_gene	mRNA	39.26	48.66	29.26	10.52	15.15	15.25	13.64	39.06	------	------	------	------	------	------
DVB73_RS10470	glpD	glycerol-3-phosphate dehydrogenase	0.178	-2.48611	3.18853627741E-35	2.40170363295E-33	yes	down	ref_gene	mRNA	26.7	28.67	14.71	3	6.56	4.77	4.77667	23.36	GO:0006072;GO:0009331;GO:0052591	BP:glycerol-3-phosphate metabolic process;CC:glycerol-3-phosphate dehydrogenase complex;MF:sn-glycerol-3-phosphat;	K00111	glpA	map00564	Glycerophospholipid metabolism
DVB73_RS10205	DVB73_RS10205	high-affinity branched-chain amino acid ABC transporter permease LivM	0.215	-2.21919	4.92201127812E-35	3.65123745723E-33	yes	down	ref_gene	mRNA	32.87	43.28	22.85	5.62	8.92	9.58	8.04	33	GO:0005886;GO:0015658	CC:plasma membrane;MF:branched-chain amino acid transmembrane transporter activity;	K01998	livM	map02024;map02010	Quorum sensing;ABC transporters
DVB73_RS14865	DVB73_RS14865	glycine betaine/L-proline ABC transporter ATP-binding protein	0.218	-2.19784	5.21814080474E-34	3.81313692239E-32	yes	down	ref_gene	mRNA	42.45	47.83	24.3	7.43	10.47	10.25	9.38333	38.1933	GO:0031460;GO:0016020;GO:0016887;GO:0005524	BP:glycine betaine transport;CC:membrane;MF:ATPase activity;MF:ATP binding;	K02000	proV	map02010	ABC transporters
DVB73_RS17115	aspA	aspartate ammonia-lyase	3.502	1.80832	1.15924360637E-33	8.34655396584E-32	yes	up	ref_gene	mRNA	26.28	31.38	20.16	71.71	128.46	114.04	104.737	25.94	GO:0006099;GO:0006531;GO:0008797	BP:tricarboxylic acid cycle;BP:aspartate metabolic process;MF:aspartate ammonia-lyase activity;	K01744	aspA	map00250	Alanine, aspartate and glutamate metabolism
DVB73_RS14860	hutH	histidine ammonia-lyase	0.212	-2.2391	5.47099065693E-33	3.88202467483E-31	yes	down	ref_gene	mRNA	11.32	13.83	7.76	2.21	2.62	2.99	2.60667	10.97	GO:0019556;GO:0019557;GO:0005737;GO:0016841;GO:0004397	BP:histidine catabolic process to glutamate and formamide;BP:histidine catabolic process to glutamate and formate;CC:cytoplasm;MF:ammonia-lyase activity;MF:histidine ammonia-lyase activity;	K01745	hutH	map00340	Histidine metabolism
DVB73_RS01785	DVB73_RS01785	EAL domain-containing protein	5.012	2.32542	1.20743661633E-32	8.44515667653E-31	yes	up	ref_gene	mRNA	1.39	1.73	1.22	6.58	9.36	9.02	8.32	1.44667	GO:0005886;GO:0071111	CC:plasma membrane;MF:cyclic-guanylate-specific phosphodiesterase activity;	K26148	------	------	------
DVB73_RS14875	DVB73_RS14875	ABC transporter substrate-binding protein	0.185	-2.43592	1.61206467739E-32	1.11164347331E-30	yes	down	ref_gene	mRNA	36.44	58.39	24.9	6.78	8.88	9.03	8.23	39.91	GO:0043190;GO:0022857	CC:ATP-binding cassett;MF:transmembrane transporter activity;	K02002	proX	map02010	ABC transporters
DVB73_RS16105	bcsB	cellulose biosynthesis cyclic di-GMP-binding regulatory protein BcsB	4.178	2.06278	1.93294628436E-32	1.31440347336E-30	yes	up	ref_gene	mRNA	1.87	2.04	1.89	7.37	11.48	9.37	9.40667	1.93333	GO:0006011;GO:0030244;GO:0005886	BP:UDP-glucose metabolic process;BP:cellulose biosynthetic process;CC:plasma membrane;	K20541	bcsB	------	------
DVB73_RS07700	sthA	Si-specific NAD(P)(+) transhydrogenase	2.822	1.49649	4.25995556115E-32	2.85708800375E-30	yes	up	ref_gene	mRNA	16.76	18.41	13.78	47.4	57.54	52.27	52.4033	16.3167	GO:0006739;GO:0005737;GO:0050660;GO:0003957	BP:NADP metabolic process;CC:cytoplasm;MF:flavin adenine dinucleotide binding;MF:NA;	K00322	sthA	map00760	Nicotinate and nicotinamide metabolism
DVB73_RS02275	DVB73_RS02275	methyl-accepting chemotaxis protein	3.744	1.9046	4.88546760084E-32	3.23233099645E-30	yes	up	ref_gene	mRNA	5.04	5.56	3.62	19.14	19.56	20.96	19.8867	4.74	GO:0006935;GO:0007165;GO:0005886;GO:0004888	BP:chemotaxis;BP:signal transduction;CC:plasma membrane;MF:transmembrane signaling receptor activity;	K03406	mcp	map02030;map02020	Bacterial chemotaxis;Two-component system
DVB73_RS21435	DVB73_RS21435	carbohydrate porin	5.731	2.51886	1.18677022168E-31	7.74723600712E-30	yes	up	ref_gene	mRNA	3.38	4.61	1.77	14.58	24.58	23.85	21.0033	3.25333	GO:0008643;GO:0016020;GO:0015288	BP:carbohydrate transport;CC:membrane;MF:porin activity;	K07267	oprB	------	------
DVB73_RS18630	DVB73_RS18630	3'-5' exonuclease	18.651	4.22122	3.08320466427E-31	1.98623289951E-29	yes	up	ref_gene	mRNA	0.72	0.88	0.2	9.53	13.85	14.24	12.54	0.6	GO:0004527;GO:0003676	MF:exonuclease activity;MF:nucleic acid binding;	K02342	dnaQ	map03430;map03440;map03030	Mismatch repair;Homologous recombination;DNA replication
DVB73_RS17520	DVB73_RS17520	FAD-binding oxidoreductase	0.22	-2.18514	1.48393705445E-30	9.43552703712E-29	yes	down	ref_gene	mRNA	22.95	25.79	15.92	5.76	4.67	5.29	5.24	21.5533	GO:0016491	MF:oxidoreductase activity;	K26065	amaA	map00310	Lysine degradation
DVB73_RS04245	DVB73_RS04245	TRAP transporter substrate-binding protein	0.213	-2.23034	2.22993350379E-30	1.39971210699E-28	yes	down	ref_gene	mRNA	41.67	53.7	23.45	7.15	11.86	9.52	9.51	39.6067	GO:0055085;GO:0071702;GO:0030288	BP:transmembrane transport;BP:organic substance transport;CC:outer membrane-bounded periplasmic space;	K11688	dctP	map02020	Two-component system
DVB73_RS14880	hutU	urocanate hydratase	0.168	-2.57472	2.58542454016E-30	1.60230867704E-28	yes	down	ref_gene	mRNA	43.35	70.68	23.85	6.62	9.85	9.11	8.52667	45.96	GO:0019556;GO:0019557;GO:0006548;GO:0005737;GO:0016153	BP:histidine catabolic process to glutamate and formamide;BP:histidine catabolic process to glutamate and formate;BP:histidine catabolic process;CC:cytoplasm;MF:urocanate hydratase activity;	K01712	hutU	map00340	Histidine metabolism
DVB73_RS10210	livG	high-affinity branched-chain amino acid ABC transporter ATP-binding protein LivG	0.234	-2.09539	4.8817493892E-30	2.98763062619E-28	yes	down	ref_gene	mRNA	51.25	71.46	36.8	10.63	14.82	16.8	14.0833	53.17	GO:0005524;GO:0016887	MF:ATP binding;MF:ATPase activity;	K01995	livG	map02024;map02010	Quorum sensing;ABC transporters
DVB73_RS18395	DVB73_RS18395	dipeptidase	0.226	-2.1453	4.99917861472E-30	3.02172574045E-28	yes	down	ref_gene	mRNA	87.36	115.33	53.48	16.15	22.36	26.42	21.6433	85.39	GO:0006508;GO:0070573	BP:proteolysis;MF:metallodipeptidase activity;	K01273	------	------	------
DVB73_RS07035	fdhF	formate dehydrogenase subunit alpha	0.259	-1.95165	6.87483000397E-30	4.10477654871E-28	yes	down	ref_gene	mRNA	16.5	20.96	10.05	3.58	5.29	4.9	4.59	15.8367	GO:0015942;GO:0043546;GO:0051539;GO:0051537;GO:0008863;GO:0046872	BP:formate metabolic process;MF:molybdopterin cofactor binding;MF:4 iron, 4 sulfur cluster binding;MF:2 iron, 2 sulfur cluster binding;MF:formate dehydrogenas;MF:metal ion binding;	K00123	fdoG	map00680;map00630	Methane metabolism;Glyoxylate and dicarboxylate metabolism
DVB73_RS20290	cyoD	cytochrome o ubiquinol oxidase subunit IV	4.235	2.08235	7.90051742882E-30	4.66035341343E-28	yes	up	ref_gene	mRNA	47.8	45.01	23.67	159.63	211.85	189.91	187.13	38.8267	GO:0015990;GO:0005886;GO:0009486	BP:electron transport coupled proton transport;CC:plasma membrane;MF:cytochrome bo3 ubiquinol oxidase activity;	K02300	cyoD	map00190	Oxidative phosphorylation
DVB73_RS18430	gbcA	glycine-betaine demethylase subunit GbcA	0.189	-2.40249	9.77693207717E-30	5.69855469641E-28	yes	down	ref_gene	mRNA	90.59	133.3	51.11	13.62	21.46	22.97	19.35	91.6667	GO:0005506;GO:0051537;GO:0051213;GO:0016491	MF:iron ion binding;MF:2 iron, 2 sulfur cluster binding;MF:dioxygenase activity;MF:oxidoreductase activity;	K00479	gbcA	map00260	Glycine, serine and threonine metabolism
DVB73_RS11555	DVB73_RS11555	amino acid ABC transporter substrate-binding protein	0.243	-2.04134	5.34074252828E-29	3.07626769629E-27	yes	down	ref_gene	mRNA	34.56	41.97	24.5	9.22	7.97	10	9.06333	33.6767	------	------	K09969	aapJ	map02010	ABC transporters
DVB73_RS02045	DVB73_RS02045	serine/threonine transporter	3.325	1.73339	1.19202175469E-28	6.7862075709E-27	yes	up	ref_gene	mRNA	4.41	4.6	3.65	12.67	18.77	17.08	16.1733	4.22	GO:0005886;GO:0015171	CC:plasma membrane;MF:amino acid transmembrane transporter activity;	K03837	sdaC	------	------
DVB73_RS02810	paaI	hydroxyphenylacetyl-CoA thioesterase PaaI	0.049	-4.36177	1.36843045066E-28	7.70096032922E-27	yes	down	ref_gene	mRNA	29.02	44.55	14.8	0.61	2.35	2.04	1.66667	29.4567	GO:0016289;GO:0016790	MF:CoA hydrolase activity;MF:thiolester hydrolase activity;	K02614	paaI	map00360	Phenylalanine metabolism
DVB73_RS25005	DVB73_RS25005	aspartate aminotransferase family protein	0.197	-2.34648	1.74154623511E-28	9.68932996259E-27	yes	down	ref_gene	mRNA	14.93	13.04	10.26	3.21	2.95	2.26	2.80667	12.7433	GO:0006807;GO:0071704;GO:0008483;GO:0030170	BP:nitrogen compound metabolic process;BP:organic substance metabolic process;MF:transaminase activity;MF:pyridoxal phosphate binding;	K26062	------	map00310	Lysine degradation
DVB73_RS18335	choV	choline ABC transporter ATP-binding protein	0.299	-1.74054	8.03012799043E-28	4.41747265631E-26	yes	down	ref_gene	mRNA	18.33	18.76	12.66	4.7	6.23	6	5.64333	16.5833	GO:0055052;GO:0015220;GO:0016887;GO:0005524	CC:ATP-binding cassett;MF:choline transmembrane transporter activity;MF:ATPase activity;MF:ATP binding;	K02000	proV	map02010	ABC transporters
DVB73_RS23950	uraD	2-oxo-4-hydroxy-4-carboxy-5-ureidoimidazoline decarboxylase	0.12	-3.0564	1.49155123402E-27	8.11403871309E-26	yes	down	ref_gene	mRNA	20.91	30.72	16.04	1.97	4.88	2.7	3.18333	22.5567	GO:0019628;GO:0000255;GO:0006144;GO:0051997;GO:0016831	BP:urate catabolic process;BP:allantoin metabolic process;BP:purine nucleobase metabolic process;MF:2-oxo-4-hydroxy-4-carboxy-5-ureidoimidazoline decarboxylase activity;MF:carboxy-lyase activity;	K13485	------	map00230	Purine metabolism
DVB73_RS11045	DVB73_RS11045	fumarate hydratase	3.924	1.97238	2.30820957463E-27	1.24186748103E-25	yes	up	ref_gene	mRNA	48.4	66.59	30.53	147.03	259.79	239.36	215.393	48.5067	GO:0006091;GO:0046872;GO:0051539;GO:0004333	BP:generation of precursor metabolites and energy;MF:metal ion binding;MF:4 iron, 4 sulfur cluster binding;MF:fumarate hydratase activity;	K01676	fumA	map00020;map00720;map00620	Citrate cycle (TCA cycle);Carbon fixation pathways in prokaryotes;Pyruvate metabolism
DVB73_RS20970	DVB73_RS20970	ATP-binding protein	3.752	1.90775	6.40475588502E-27	3.40844400142E-25	yes	up	ref_gene	mRNA	4.46	4.22	3.3	12.09	20.23	19.66	17.3267	3.99333	GO:0016020;GO:0000155	CC:membrane;MF:phosphorelay sensor kinase activity;	K15011	regB	map02020	Two-component system
DVB73_RS17460	alr	alanine racemase	3.27	1.70915	8.01412066294E-27	4.21904674901E-25	yes	up	ref_gene	mRNA	7.65	7.29	5.13	18.48	28.89	27.86	25.0767	6.69	GO:0030632;GO:0008784;GO:0030170	BP:D-alanine biosynthetic process;MF:alanine racemase activity;MF:pyridoxal phosphate binding;	K01775	alr	map00470;map01502	D-Amino acid metabolism;Vancomycin resistance
DVB73_RS22725	DVB73_RS22725	MFS transporter	4.953	2.30822	1.12808692954E-26	5.87565277346E-25	yes	up	ref_gene	mRNA	1.42	2.02	1.14	7.72	8.68	9.24	8.54667	1.52667	GO:0016020;GO:0022857	CC:membrane;MF:transmembrane transporter activity;	------	------	------	------
DVB73_RS21625	trmD	tRNA (guanosine(37)-N1)-methyltransferase TrmD	2.497	1.32028	1.1645161529E-26	6.00154851013E-25	yes	up	ref_gene	mRNA	121.39	118.49	100.54	278.77	382.49	321.6	327.62	113.473	GO:0005737;GO:0052906	CC:cytoplasm;MF:tRN;	K00554	trmD	------	------
DVB73_RS14845	hutG	N-formylglutamate deformylase	0.361	-1.47151	2.10398473418E-26	1.07039209608E-24	yes	down	ref_gene	mRNA	22.35	27.09	15.67	7.52	9.79	9.14	8.81667	21.7033	GO:0016787	MF:hydrolase activity;	K01458	hutG	map00340;map00630	Histidine metabolism;Glyoxylate and dicarboxylate metabolism
DVB73_RS18380	choX	choline ABC transporter substrate-binding protein	4.298	2.10371	2.1206706152E-26	1.07039209608E-24	yes	up	ref_gene	mRNA	14.48	19.86	8.64	47.45	79.38	82.1	69.6433	14.3267	GO:0015871;GO:0043190;GO:0042597;GO:0022857;GO:0033265	BP:choline transport;CC:ATP-binding cassett;CC:periplasmic space;MF:transmembrane transporter activity;MF:choline binding;	K02002	proX	map02010	ABC transporters
DVB73_RS05975	DVB73_RS05975	NADP-dependent isocitrate dehydrogenase	2.562	1.35707	1.15115238948E-25	5.75106336623E-24	yes	up	ref_gene	mRNA	74.76	67.92	56.87	157.73	241.81	190.81	196.783	66.5167	GO:0006099;GO:0006097;GO:0004450;GO:0046872	BP:tricarboxylic acid cycle;BP:glyoxylate cycle;MF:isocitrate dehydrogenas;MF:metal ion binding;	K00031	icd	map00020;map04146;map00480;map00720;map05230	Citrate cycle (TCA cycle);Peroxisome;Glutathione metabolism;Carbon fixation pathways in prokaryotes;Central carbon metabolism in cancer
DVB73_RS05355	DVB73_RS05355	sugar ABC transporter ATP-binding protein	0.277	-1.85113	1.68396700606E-25	8.32798228453E-24	yes	down	ref_gene	mRNA	9.1	11.54	7.27	2.32	3.24	3.25	2.93667	9.30333	GO:0008643;GO:0016887;GO:0005524	BP:carbohydrate transport;MF:ATPase activity;MF:ATP binding;	K10441	rbsA	map02010	ABC transporters
DVB73_RS25585	DVB73_RS25585	hypothetical protein	3.687	1.88226	2.43506980515E-25	1.1922101766E-23	yes	up	ref_gene	mRNA	203.97	233.24	159.14	589.51	880.9	1105.82	858.743	198.783	------	------	------	------	------	------
DVB73_RS18440	gbcB	glycine-betaine demethylase subunit GbcB	0.219	-2.19096	3.73484365377E-25	1.81047470583E-23	yes	down	ref_gene	mRNA	26.79	37.48	17.53	4.67	6.6	8.84	6.70333	27.2667	GO:0032259;GO:0051213;GO:0051537;GO:0050660;GO:0008168;GO:0046872;GO:0016491	BP:methylation;MF:dioxygenase activity;MF:2 iron, 2 sulfur cluster binding;MF:flavin adenine dinucleotide binding;MF:methyltransferase activity;MF:metal ion binding;MF:oxidoreductase activity;	K21832	gbcB	map00260	Glycine, serine and threonine metabolism
DVB73_RS02770	DVB73_RS02770	DUF485 domain-containing protein	0.08	-3.63678	5.19473534285E-25	2.49347296457E-23	yes	down	ref_gene	mRNA	20.64	35.03	14.92	1.42	2.86	2.29	2.19	23.53	GO:0016020	CC:membrane;	------	------	------	------
DVB73_RS19770	DVB73_RS19770	ribose-phosphate pyrophosphokinase	2.905	1.5384	9.55502803602E-25	4.5418851713E-23	yes	up	ref_gene	mRNA	118.26	100	102.36	307.59	418.09	357.67	361.117	106.873	GO:0016310;GO:0009165;GO:0006015;GO:0009156;GO:0005737;GO:0016301;GO:0000287;GO:0004749;GO:0005524	BP:phosphorylation;BP:nucleotide biosynthetic process;BP:5-phosphoribose 1-diphosphate biosynthetic process;BP:ribonucleoside monophosphate biosynthetic process;CC:cytoplasm;MF:kinase activity;MF:magnesium ion binding;MF:ribose phosphate diphosphokinase activity;MF:ATP binding;	K00948	prsA	map00030;map00230	Pentose phosphate pathway;Purine metabolism
DVB73_RS11790	fahA	fumarylacetoacetase	0.267	-1.90485	1.47624863036E-24	6.94972432137E-23	yes	down	ref_gene	mRNA	113.23	146.27	69.37	21.66	40.4	37.74	33.2667	109.623	GO:0006572;GO:0006559;GO:0004334;GO:0046872	BP:tyrosine catabolic process;BP:L-phenylalanine catabolic process;MF:fumarylacetoacetase activity;MF:metal ion binding;	K01555	fahA	map00350;map00643	Tyrosine metabolism;Styrene degradation
DVB73_RS06840	DVB73_RS06840	virulence-associated V antigen	2.765	1.46751	1.84817065296E-24	8.61775573039E-23	yes	up	ref_gene	mRNA	15.54	15.36	11.02	34.37	52.71	46.24	44.44	13.9733	GO:0005576	CC:extracellular region;	------	------	------	------
DVB73_RS18250	gabP	GABA permease	2.704	1.43534	2.32948390387E-24	1.07595784843E-22	yes	up	ref_gene	mRNA	6.49	6.51	5.35	16.51	20.49	19.75	18.9167	6.11667	GO:0016020;GO:0015185	CC:membrane;MF:gamma-aminobutyric acid transmembrane transporter activity;	K11735	gabP	------	------
DVB73_RS24355	DVB73_RS24355	2-oxoglutarate dehydrogenase E1 component	2.587	1.37142	4.14753842647E-24	1.89778954542E-22	yes	up	ref_gene	mRNA	90.52	99.19	69.29	182.97	324.86	265.73	257.853	86.3333	GO:0006099;GO:0004591;GO:0030976	BP:tricarboxylic acid cycle;MF:oxoglutarate dehydrogenas;MF:thiamine pyrophosphate binding;	K00164	sucA	map00020;map00785	Citrate cycle (TCA cycle);Lipoic acid metabolism
DVB73_RS16825	DVB73_RS16825	F0F1 ATP synthase subunit I	3.001	1.58544	5.60147724533E-24	2.53933635122E-22	yes	up	ref_gene	mRNA	57.14	59.77	46.27	127.94	236.87	213.07	192.627	54.3933	GO:1902600;GO:0045263;GO:0005886;GO:0016787	BP:hydrogen ion transmembrane transport;CC:proton-transporting ATP synthase complex, coupling factor;CC:plasma membrane;MF:hydrolase activity;	K02116	atpI	------	------
DVB73_RS14870	DVB73_RS14870	proline/glycine betaine ABC transporter permease	0.193	-2.37034	8.59909829118E-24	3.86249405813E-22	yes	down	ref_gene	mRNA	13.37	18.93	9.01	2.05	3.75	3.31	3.03667	13.77	GO:0055085;GO:0005886	BP:transmembrane transport;CC:plasma membrane;	K02001	proW	map02010	ABC transporters
DVB73_RS11140	DVB73_RS11140	Fe-Mn family superoxide dismutase	0.407	-1.29516	1.0260912562E-23	4.56703890032E-22	yes	down	ref_gene	mRNA	454.37	511.56	310.2	154.29	242.9	200.04	199.077	425.377	GO:0004784;GO:0046872	MF:superoxide dismutase activity;MF:metal ion binding;	K04564	------	map04146;map04013;map05208;map04068;map05016;map05417;map04213;map04212;map04211	Peroxisome;MAPK signaling pathway - fly;Chemical carcinogenesis - reactive oxygen species;FoxO signaling pathway;Huntington disease;Lipid and atherosclerosis;Longevity regulating pathway - multiple species;Longevity regulating pathway - worm;Longevity regulating pathway
DVB73_RS05950	infA	translation initiation factor IF-1	2.536	1.34229	2.30954342682E-23	1.0186959115E-21	yes	up	ref_gene	mRNA	222.21	202.84	177	437.44	760.82	609.94	602.733	200.683	GO:0005737;GO:0005829;GO:0043022;GO:0003743;GO:0019843	CC:cytoplasm;CC:cytosol;MF:ribosome binding;MF:translation initiation factor activity;MF:rRNA binding;	K02518	infA	------	------
DVB73_RS18375	DVB73_RS18375	3-keto-5-aminohexanoate cleavage protein	5.444	2.44457	4.67042730733E-23	2.0416439372E-21	yes	up	ref_gene	mRNA	3.27	5.23	2.27	12.96	28.5	26.22	22.56	3.59	GO:0043720	MF:3-keto-5-aminohexanoate cleavage activity;	------	------	------	------
DVB73_RS22170	fdxA	ferredoxin FdxA	3.396	1.76378	8.39944849288E-23	3.6392654709E-21	yes	up	ref_gene	mRNA	29.67	24.23	25.86	95.31	126.67	94.47	105.483	26.5867	GO:0046872;GO:0051538;GO:0051539;GO:0009055	MF:metal ion binding;MF:3 iron, 4 sulfur cluster binding;MF:4 iron, 4 sulfur cluster binding;MF:electron carrier activity;	K05524	fdxA	------	------
DVB73_RS23460	flgE	flagellar hook protein FlgE	0.38	-1.39451	1.04907901081E-22	4.50551827802E-21	yes	down	ref_gene	mRNA	74.41	77.65	47.45	26.69	31.81	26.71	28.4033	66.5033	GO:0009425	CC:bacterial-type flagellum basal body;	K02390	flgE	map02040	Flagellar assembly
DVB73_RS11795	hmgA	homogentisate 1%2C2-dioxygenase	0.281	-1.8317	1.31135754338E-22	5.58296220209E-21	yes	down	ref_gene	mRNA	303.53	410.45	181.26	64.69	112.43	106.77	94.63	298.413	GO:0006572;GO:0006559;GO:0005506;GO:0004411	BP:tyrosine catabolic process;BP:L-phenylalanine catabolic process;MF:iron ion binding;MF:homogentisate 1,2-dioxygenase activity;	K00451	hmgA	map00350;map00643	Tyrosine metabolism;Styrene degradation
DVB73_RS14040	DVB73_RS14040	branched-chain amino acid ABC transporter substrate-binding protein	0.352	-1.50614	1.53607892616E-22	6.48331243317E-21	yes	down	ref_gene	mRNA	83.8	99.45	57.35	27.61	30.74	36.47	31.6067	80.2	GO:0006865	BP:amino acid transport;	K01999	livK	map02024;map02010	Quorum sensing;ABC transporters
DVB73_RS18485	soxG	sarcosine oxidase subunit gamma family protein	0.229	-2.1289	1.83622894824E-22	7.6839119065E-21	yes	down	ref_gene	mRNA	22.14	30.44	14.76	4.66	6.78	6.03	5.82333	22.4467	GO:1901053;GO:0008115	BP:sarcosine catabolic process;MF:sarcosine oxidase activity;	K00305	soxG	map00260	Glycine, serine and threonine metabolism
DVB73_RS23895	gcl	glyoxylate carboligase	0.211	-2.24387	2.68592660832E-22	1.11443192155E-20	yes	down	ref_gene	mRNA	5.24	8.03	3.68	1.11	1.54	1.36	1.33667	5.65	GO:0009436;GO:0000287;GO:0016874;GO:0030976;GO:0009028	BP:glyoxylate catabolic process;MF:magnesium ion binding;MF:ligase activity;MF:thiamine pyrophosphate binding;MF:tartronate-semialdehyde synthase activity;	K01608	gcl	map00630	Glyoxylate and dicarboxylate metabolism
DVB73_RS21615	rpsP	30S ribosomal protein S16	2.495	1.31898	3.08631741343E-22	1.26979916438E-20	yes	up	ref_gene	mRNA	249.7	227.61	214.08	555.86	806.52	666.6	676.327	230.463	GO:0006412;GO:0005737;GO:1990904;GO:0005840;GO:0003735	BP:translation;CC:cytoplasm;CC:ribonucleoprotein complex;CC:ribosome;MF:structural constituent of ribosome;	K02959	rpsP	map03010	Ribosome
DVB73_RS10200	livH	high-affinity branched-chain amino acid ABC transporter permease LivH	0.318	-1.6546	3.19982073852E-22	1.30552686131E-20	yes	down	ref_gene	mRNA	28.74	33.04	25.26	7.82	10.8	13.22	10.6133	29.0133	GO:0005886;GO:0022857	CC:plasma membrane;MF:transmembrane transporter activity;	K01997	livH	map02024;map02010	Quorum sensing;ABC transporters
DVB73_RS16845	DVB73_RS16845	F0F1 ATP synthase subunit delta	2.239	1.16312	6.9693567214E-22	2.81999756264E-20	yes	up	ref_gene	mRNA	126.63	129.69	98.02	262.26	362.84	290.19	305.097	118.113	GO:0045261;GO:0005886;GO:0016787;GO:0046933	CC:proton-transporting ATP synthase complex, catalytic core;CC:plasma membrane;MF:hydrolase activity;MF:proton-transporting ATP synthase activity, rotational mechanism;	K02113	atpH	map00195;map00190	Photosynthesis;Oxidative phosphorylation
DVB73_RS16135	bcsE	cellulose biosynthesis protein BcsE	3.226	1.6899	1.42963823228E-21	5.73730228297E-20	yes	up	ref_gene	mRNA	71.91	80.26	49.5	159.63	270.05	315.49	248.39	67.2233	GO:0035438	MF:cyclic-di-GMP binding;	------	------	------	------
DVB73_RS24345	sdhA	succinate dehydrogenase flavoprotein subunit	2.154	1.1073	1.82126358162E-21	7.24951747612E-20	yes	up	ref_gene	mRNA	84.05	83.68	65.18	153.57	228.16	195.8	192.51	77.6367	GO:0006099;GO:0022900;GO:0005886;GO:0050660;GO:0102040;GO:0008177	BP:tricarboxylic acid cycle;BP:electron transport chain;CC:plasma membrane;MF:flavin adenine dinucleotide binding;MF:fumarate reductas;MF:succinate dehydrogenas;	K00239	sdhA	map00020;map05134;map00720;map00190;map00650	Citrate cycle (TCA cycle);Legionellosis;Carbon fixation pathways in prokaryotes;Oxidative phosphorylation;Butanoate metabolism
DVB73_RS17505	DVB73_RS17505	VOC family protein	0.253	-1.98332	2.25225843261E-21	8.89278813393E-20	yes	down	ref_gene	mRNA	11.94	9.2	7.64	2.88	2.89	2.43	2.73333	9.59333	GO:0051213	MF:dioxygenase activity;	K25986	ydcJ	map00310	Lysine degradation
DVB73_RS10455	DVB73_RS10455	MIP/aquaporin family protein	0.163	-2.61828	3.87776386327E-21	1.51884254997E-19	yes	down	ref_gene	mRNA	6.41	8.54	4.47	1.02	1.38	1.17	1.19	6.47333	GO:0016020;GO:0015267	CC:membrane;MF:channel activity;	K02440	------	------	------
DVB73_RS14140	DVB73_RS14140	methyl-accepting chemotaxis protein	0.308	-1.7002	5.81232392179E-21	2.25850300961E-19	yes	down	ref_gene	mRNA	9.93	11.61	6.37	2.72	3.16	3.73	3.20333	9.30333	GO:0006935;GO:0007165;GO:0016020;GO:0004888	BP:chemotaxis;BP:signal transduction;CC:membrane;MF:transmembrane signaling receptor activity;	------	------	------	------
DVB73_RS20000	DVB73_RS20000	DUF1302 domain-containing protein	0.331	-1.59329	6.08362455719E-21	2.34530912063E-19	yes	down	ref_gene	mRNA	47.65	66.75	32.16	13.49	21.67	19.65	18.27	48.8533	------	------	------	------	------	------
DVB73_RS23455	flgD	flagellar hook assembly protein FlgD	0.384	-1.37926	9.50222060186E-21	3.63459938021E-19	yes	down	ref_gene	mRNA	47.35	57.47	35.48	17.07	23.65	20.84	20.52	46.7667	GO:0044781	BP:bacterial-type flagellum organization;	K02389	flgD	map02040	Flagellar assembly
DVB73_RS02125	DVB73_RS02125	sigma-54 dependent transcriptional regulator	0.343	-1.54282	1.05620910933E-20	4.00868201493E-19	yes	down	ref_gene	mRNA	14.38	16.16	10.23	4.82	5.21	5.7	5.24333	13.59	GO:0006355;GO:0000160;GO:0043565;GO:0016887;GO:0005524	BP:regulation of transcription, DNA-templated;BP:phosphorelay signal transduction system;MF:sequence-specific DNA binding;MF:ATPase activity;MF:ATP binding;	------	------	------	------
DVB73_RS19780	ispE	4-(cytidine 5'-diphospho)-2-C-methyl-D-erythritol kinase	3.465	1.79274	1.95182560128E-20	7.35087549527E-19	yes	up	ref_gene	mRNA	33.26	38.65	29.93	80.01	195.17	143.5	139.56	33.9467	GO:0016310;GO:0019288;GO:0016114;GO:0050515;GO:0005524	BP:phosphorylation;BP:isopentenyl diphosphate biosynthetic process, methylerythritol 4-phosphate pathway;BP:terpenoid biosynthetic process;MF:4;MF:ATP binding;	K00919	ispE	map00900	Terpenoid backbone biosynthesis
DVB73_RS16840	DVB73_RS16840	F0F1 ATP synthase subunit B	2.17	1.11773	2.18238839099E-20	8.15646836817E-19	yes	up	ref_gene	mRNA	281.43	284.56	202.98	488.45	799.14	656.47	648.02	256.323	GO:0045263;GO:0005886;GO:0016787;GO:0046933	CC:proton-transporting ATP synthase complex, coupling factor;CC:plasma membrane;MF:hydrolase activity;MF:proton-transporting ATP synthase activity, rotational mechanism;	K02109	atpF	map00195;map00190	Photosynthesis;Oxidative phosphorylation
DVB73_RS03360	DVB73_RS03360	acyl-CoA dehydrogenase family protein	0.346	-1.53113	2.57590290105E-20	9.55425803299E-19	yes	down	ref_gene	mRNA	46.47	59.05	28.8	13.39	19.7	19.16	17.4167	44.7733	GO:0003995;GO:0050660	MF:acyl-CoA dehydrogenase activity;MF:flavin adenine dinucleotide binding;	------	------	------	------
DVB73_RS06835	DVB73_RS06835	SycD/LcrH family type III secretion system chaperone	2.383	1.25273	3.23933100418E-20	1.1924635035E-18	yes	up	ref_gene	mRNA	52.07	51.68	42.51	105.81	161.38	139.67	135.62	48.7533	------	------	------	------	------	------
DVB73_RS16590	DVB73_RS16590	DUF883 family protein	0.342	-1.54835	8.31282074222E-20	3.0372813697E-18	yes	down	ref_gene	mRNA	375.71	282.76	231.14	82.81	162.75	113.81	119.79	296.537	GO:0005886;GO:0043022	CC:plasma membrane;MF:ribosome binding;	------	------	------	------
DVB73_RS06290	DVB73_RS06290	propionyl-CoA synthetase	0.316	-1.66297	8.38120912594E-20	3.03958517634E-18	yes	down	ref_gene	mRNA	61.66	90.33	40.17	16.73	25.84	25.51	22.6933	64.0533	GO:0016874	MF:ligase activity;	K01908	prpE	map00640	Propanoate metabolism
DVB73_RS16855	atpG	F0F1 ATP synthase subunit gamma	2.07	1.04972	9.69640089601E-20	3.49070432256E-18	yes	up	ref_gene	mRNA	155.27	153.64	118.25	294.04	384.6	334	337.547	142.387	GO:0042777;GO:0045261;GO:0005886;GO:0016787;GO:0046933;GO:0005524	BP:plasma membrane ATP synthesis coupled proton transport;CC:proton-transporting ATP synthase complex, catalytic core;CC:plasma membrane;MF:hydrolase activity;MF:proton-transporting ATP synthase activity, rotational mechanism;MF:ATP binding;	K02115	atpG	map00195;map00190	Photosynthesis;Oxidative phosphorylation
DVB73_RS12290	DVB73_RS12290	DUF748 domain-containing protein	2.307	1.20597	1.61088466036E-19	5.75685496142E-18	yes	up	ref_gene	mRNA	7.94	9.01	5.88	15.68	22.24	22.05	19.99	7.61	------	------	------	------	------	------
DVB73_RS21620	rimM	ribosome maturation factor RimM	2.439	1.28625	1.96776938767E-19	6.98130356668E-18	yes	up	ref_gene	mRNA	173.26	150.6	147.91	376.74	518.32	449.54	448.2	157.257	GO:0006364;GO:0042274;GO:0005737;GO:0005840;GO:0043022	BP:rRNA processing;BP:ribosomal small subunit biogenesis;CC:cytoplasm;CC:ribosome;MF:ribosome binding;	K02860	rimM	------	------
DVB73_RS04225	DVB73_RS04225	acyl-CoA dehydrogenase family protein	0.156	-2.68395	2.68488410404E-19	9.45697307437E-18	yes	down	ref_gene	mRNA	4.87	5.67	3.19	0.57	1.32	0.58	0.823333	4.57667	GO:0003995;GO:0050660	MF:acyl-CoA dehydrogenase activity;MF:flavin adenine dinucleotide binding;	K00249	acd	map04936;map00280;map03320;map00071	Alcoholic liver disease;Valine, leucine and isoleucine degradation;PPAR signaling pathway;Fatty acid degradation
DVB73_RS01455	DVB73_RS01455	saccharopine dehydrogenase family protein	2.758	1.46376	2.81553352341E-19	9.84632295044E-18	yes	up	ref_gene	mRNA	18.38	18.24	16.08	47.65	74.39	46.96	56.3333	17.5667	GO:0016491	MF:oxidoreductase activity;	------	------	------	------
DVB73_RS05350	DVB73_RS05350	ABC transporter permease	0.196	-2.34993	3.08658940492E-19	1.07176891677E-17	yes	down	ref_gene	mRNA	5.72	6.34	4.48	1	1.56	1.18	1.24667	5.51333	GO:0005886;GO:0022857	CC:plasma membrane;MF:transmembrane transporter activity;	K10440	rbsC	map02010	ABC transporters
DVB73_RS25495	DVB73_RS25495	SCO family protein	3.216	1.68527	3.11997120399E-19	1.07573091653E-17	yes	up	ref_gene	mRNA	19.13	18.47	12.09	38.3	76.49	71	61.93	16.5633	------	------	K07152	------	------	------
DVB73_RS18260	ppk2	polyphosphate kinase 2	3.077	1.62158	3.6531604818E-19	1.25076039992E-17	yes	up	ref_gene	mRNA	30.44	34.68	21.74	62.15	138.32	110.75	103.74	28.9533	GO:0016310;GO:0008976	BP:phosphorylation;MF:polyphosphate kinase activity;	K22468	ppk2	map03018;map00190	RNA degradation;Oxidative phosphorylation
DVB73_RS19765	DVB73_RS19765	50S ribosomal protein L25/general stress protein Ctc	2.594	1.37512	3.81016848842E-19	1.29545728606E-17	yes	up	ref_gene	mRNA	142.89	136.88	105.75	370.41	453.08	318.35	380.613	128.507	GO:0006412;GO:1990904;GO:0005840;GO:0003735;GO:0008097	BP:translation;CC:ribonucleoprotein complex;CC:ribosome;MF:structural constituent of ribosome;MF:5S rRNA binding;	K02897	rplY	map03010	Ribosome
DVB73_RS18370	DVB73_RS18370	L-carnitine dehydrogenase	4.584	2.19676	4.18920210733E-19	1.41450575983E-17	yes	up	ref_gene	mRNA	3.66	4.91	2.07	10.66	23.08	22.15	18.63	3.54667	GO:0006631;GO:0042413;GO:0005737;GO:0070403;GO:0047728	BP:fatty acid metabolic process;BP:carnitine catabolic process;CC:cytoplasm;MF:NAD+ binding;MF:carnitine 3-dehydrogenase activity;	K17735	lcdH	------	------
DVB73_RS20005	DVB73_RS20005	DUF1329 domain-containing protein	0.272	-1.88023	5.04162758055E-19	1.69067182427E-17	yes	down	ref_gene	mRNA	56.46	77.71	31.46	10.96	19.98	19.72	16.8867	55.21	------	------	------	------	------	------
DVB73_RS09995	DVB73_RS09995	Yip1 family protein	0.425	-1.23521	5.64599114101E-19	1.88046072288E-17	yes	down	ref_gene	mRNA	78.66	80.49	54.55	31.38	38.02	33.68	34.36	71.2333	GO:0016020	CC:membrane;	------	------	------	------
DVB73_RS22020	tsf	translation elongation factor Ts	2.041	1.02909	7.44426772381E-19	2.46264424161E-17	yes	up	ref_gene	mRNA	146.3	159.47	110.08	276.94	385.93	306.64	323.17	138.617	GO:0005737;GO:0003746	CC:cytoplasm;MF:translation elongation factor activity;	K02357	tsf	------	------
DVB73_RS17335	DVB73_RS17335	APC family permease	3.876	1.95465	1.12280803774E-18	3.68944171328E-17	yes	up	ref_gene	mRNA	1.34	1.6	1.21	6.4	6.02	5.73	6.05	1.38333	GO:0016020;GO:0022857	CC:membrane;MF:transmembrane transporter activity;	------	------	------	------
DVB73_RS20250	DVB73_RS20250	BapA/Bap/LapF family large adhesin	0.321	-1.6395	1.37379486011E-18	4.4840664234E-17	yes	down	ref_gene	mRNA	32.88	45.46	19.73	8.24	14.14	12.98	11.7867	32.69	------	------	K20276	bapA	map02024	Quorum sensing
DVB73_RS04805	DVB73_RS04805	hypothetical protein	0.417	-1.26327	1.67968499872E-18	5.44618394286E-17	yes	down	ref_gene	mRNA	846.54	828.48	565.62	266.7	437.54	400.41	368.217	746.88	------	------	------	------	------	------
DVB73_RS14035	DVB73_RS14035	branched-chain amino acid ABC transporter permease	0.327	-1.61344	1.80935665963E-18	5.82803302996E-17	yes	down	ref_gene	mRNA	15.05	16.43	9.79	4.29	5.3	5.64	5.07667	13.7567	GO:0005886;GO:0022857	CC:plasma membrane;MF:transmembrane transporter activity;	K01997	livH	map02024;map02010	Quorum sensing;ABC transporters
DVB73_RS24360	odhB	2-oxoglutarate dehydrogenase complex dihydrolipoyllysine-residue succinyltransferase	2.189	1.13036	1.88719963905E-18	6.03903884497E-17	yes	up	ref_gene	mRNA	95.39	110.21	71.42	172.79	286.81	237.09	232.23	92.34	GO:0006099;GO:0033512;GO:0045252;GO:0004149	BP:tricarboxylic acid cycle;BP:L-lysine catabolic process to acetyl-CoA via saccharopine;CC:oxoglutarate dehydrogenase complex;MF:dihydrolipoyllysine-residue succinyltransferase activity;	K00658	sucB	map00020;map00310;map00785;map00380	Citrate cycle (TCA cycle);Lysine degradation;Lipoic acid metabolism;Tryptophan metabolism
DVB73_RS05995	purB	adenylosuccinate lyase	2.432	1.2823	2.32701198326E-18	7.39808485069E-17	yes	up	ref_gene	mRNA	22.77	20.59	17.83	48.21	72.52	51.36	57.3633	20.3967	GO:0006189;GO:0044208;GO:0004018;GO:0070626	BP:'de novo' IMP biosynthetic process;BP:'de novo' AMP biosynthetic process;MF:N6;MF:;	K01756	purB	map00250;map01232;map00230	Alanine, aspartate and glutamate metabolism;Nucleotide metabolism;Purine metabolism
DVB73_RS11785	maiA	maleylacetoacetate isomerase	0.313	-1.67414	2.35998959204E-18	7.45452196298E-17	yes	down	ref_gene	mRNA	51.68	65.11	32.73	14.42	17	21.18	17.5333	49.84	GO:0009072;GO:0005737;GO:0016853	BP:aromatic amino acid family metabolic process;CC:cytoplasm;MF:isomerase activity;	K01800	maiA	map00350;map00643	Tyrosine metabolism;Styrene degradation
DVB73_RS09055	DVB73_RS09055	cytochrome c	0.395	-1.33933	3.16933892116E-18	9.94684830642E-17	yes	down	ref_gene	mRNA	45.7	54.33	32.63	14.4	21.94	23.39	19.91	44.22	GO:0046872;GO:0020037;GO:0009055	MF:metal ion binding;MF:heme binding;MF:electron carrier activity;	------	------	------	------
DVB73_RS07040	DVB73_RS07040	formate dehydrogenase beta subunit	0.273	-1.87129	5.30808840507E-18	1.65531215486E-16	yes	down	ref_gene	mRNA	7.65	11.39	5.86	1.65	3.1	3.02	2.59	8.3	GO:0008137;GO:0046872;GO:0051539;GO:0010181	MF:NADH dehydrogenas;MF:metal ion binding;MF:4 iron, 4 sulfur cluster binding;MF:FMN binding;	K00124	fdoH	map00680;map00630	Methane metabolism;Glyoxylate and dicarboxylate metabolism
DVB73_RS22310	DVB73_RS22310	OprD family porin	0.393	-1.34796	6.99679145309E-18	2.16811968065E-16	yes	down	ref_gene	mRNA	600.69	750.25	371.26	196.34	286.19	277.88	253.47	574.067	GO:0016020	CC:membrane;	K18093	oprD	map01501;map02020	beta-Lactam resistance;Two-component system
DVB73_RS18490	purU	formyltetrahydrofolate deformylase	0.347	-1.525	8.91320665986E-18	2.74459495639E-16	yes	down	ref_gene	mRNA	69.49	71.78	70.3	27.99	27.26	29.09	28.1133	70.5233	GO:0006730;GO:0006189;GO:0008864	BP:one-carbon metabolic process;BP:'de novo' IMP biosynthetic process;MF:formyltetrahydrofolate deformylase activity;	K01433	purU	map00630;map00670	Glyoxylate and dicarboxylate metabolism;One carbon pool by folate
DVB73_RS16110	bcsA	UDP-forming cellulose synthase catalytic subunit	2.654	1.40793	1.06874402115E-17	3.27035670473E-16	yes	up	ref_gene	mRNA	3.09	3.56	2.86	9.02	9.53	10.13	9.56	3.17	GO:0006011;GO:0030244;GO:0005886;GO:0016760;GO:0035438	BP:UDP-glucose metabolic process;BP:cellulose biosynthetic process;CC:plasma membrane;MF:cellulose synthas;MF:cyclic-di-GMP binding;	K00694	bcsA	map02026;map00500	Biofilm formation - Escherichia coli;Starch and sucrose metabolism
DVB73_RS24335	sdhC	succinate dehydrogenase%2C cytochrome b556 subunit	2.272	1.18375	1.28740426131E-17	3.91498836233E-16	yes	up	ref_gene	mRNA	183.18	150.28	132.37	315.48	498.77	427.77	414.007	155.277	GO:0006099;GO:0045281;GO:0046872;GO:0000104;GO:0009055	BP:tricarboxylic acid cycle;CC:succinate dehydrogenase complex;MF:metal ion binding;MF:succinate dehydrogenase activity;MF:electron carrier activity;	K00241	sdhC	map00020;map00720;map00190;map00650	Citrate cycle (TCA cycle);Carbon fixation pathways in prokaryotes;Oxidative phosphorylation;Butanoate metabolism
DVB73_RS16125	bcsG	cellulose biosynthesis protein BcsG	2.937	1.55458	1.45486727813E-17	4.39693221834E-16	yes	up	ref_gene	mRNA	3.34	2.67	2.11	7.33	9.99	9.86	9.06	2.70667	GO:0016020	CC:membrane;	------	------	------	------
DVB73_RS16850	atpA	F0F1 ATP synthase subunit alpha	1.964	0.973456	1.97705335541E-17	5.93843756325E-16	no	up	ref_gene	mRNA	192.09	208.04	134.73	327.9	467.13	399.92	398.317	178.287	GO:0045261;GO:0005886;GO:0016787;GO:0046933;GO:0046961;GO:0005524	CC:proton-transporting ATP synthase complex, catalytic core;CC:plasma membrane;MF:hydrolase activity;MF:proton-transporting ATP synthase activity, rotational mechanism;MF:proton-transporting ATPase activity, rotational mechanism;MF:ATP binding;	K02111	atpA	map00195;map00190	Photosynthesis;Oxidative phosphorylation
DVB73_RS15150	DVB73_RS15150	malic enzyme-like NAD(P)-binding protein	0.496	-1.01136	2.0939113431E-17	6.25109142427E-16	yes	down	ref_gene	mRNA	140.34	146.34	103.73	64.41	87.16	69.29	73.62	130.137	GO:0051287;GO:0004471;GO:0046872	MF:NAD binding;MF:malate dehydrogenas;MF:metal ion binding;	K00029	maeB	map00620;map03320;map00710	Pyruvate metabolism;PPAR signaling pathway;Carbon fixation in photosynthetic organisms
DVB73_RS06850	DVB73_RS06850	LcrR family type III secretion system chaperone	2.779	1.47457	3.52194607364E-17	1.04505745312E-15	yes	up	ref_gene	mRNA	16.37	17.69	16.09	46.89	58.55	56.55	53.9967	16.7167	------	------	------	------	------	------
DVB73_RS21420	DVB73_RS21420	sugar ABC transporter permease	33.84	5.08067	3.71226360962E-17	1.0948941345E-15	yes	up	ref_gene	mRNA	0.06	0.33	0	3.36	4.78	7.01	5.05	0.13	GO:0008643;GO:0055085;GO:0005886	BP:carbohydrate transport;BP:transmembrane transport;CC:plasma membrane;	K17316	gtsB	map02010	ABC transporters
DVB73_RS09835	DVB73_RS09835	cobyrinate a%2Cc-diamide synthase	3.369	1.75235	4.06428138138E-17	1.19154021816E-15	yes	up	ref_gene	mRNA	1.69	2.5	1.54	6.17	8.24	7.66	7.35667	1.91	GO:0009236;GO:0006541;GO:0042242;GO:0043802;GO:0005524	BP:cobalamin biosynthetic process;BP:glutamine metabolic process;MF:cobyrinic acid a,c-diamide synthase activity;MF:hydrogenobyrinic acid a,c-diamide synthas;MF:ATP binding;	K02224	cobB-cbiA	map00860	Porphyrin metabolism
DVB73_RS14950	typA	translational GTPase TypA	2.161	1.11143	4.14311048458E-17	1.20742076979E-15	yes	up	ref_gene	mRNA	49.82	49.3	40.58	101.15	141.48	104.58	115.737	46.5667	GO:0000027;GO:0005737;GO:0097216;GO:0000049;GO:0003924;GO:0019843;GO:0043022;GO:0005525	BP:ribosomal large subunit assembly;CC:cytoplasm;MF:guanosine tetraphosphate binding;MF:tRNA binding;MF:GTPase activity;MF:rRNA binding;MF:ribosome binding;MF:GTP binding;	K06207	typA	------	------
DVB73_RS23170	DVB73_RS23170	amino acid permease	0.457	-1.12992	4.25974083282E-17	1.23406456317E-15	yes	down	ref_gene	mRNA	28.48	32.86	22.33	13.32	15.18	14.69	14.3967	27.89	GO:0006865;GO:0055085;GO:0016020	BP:amino acid transport;BP:transmembrane transport;CC:membrane;	K11734	aroP	------	------
DVB73_RS16205	DVB73_RS16205	CaiB/BaiF CoA-transferase family protein	0.268	-1.89863	7.58057845439E-17	2.18320659487E-15	yes	down	ref_gene	mRNA	72.55	48.41	47.66	19.93	14.52	15.99	16.8133	56.2067	GO:0003824;GO:0016740	MF:catalytic activity;MF:transferase activity;	K01041	gcdG	map00310	Lysine degradation
DVB73_RS11540	DVB73_RS11540	amino acid ABC transporter ATP-binding protein	0.319	-1.64718	8.64157703307E-17	2.47421995052E-15	yes	down	ref_gene	mRNA	15.57	20.07	11.97	5.3	5.76	6.08	5.71333	15.87	GO:0005886;GO:0015424;GO:0005524;GO:0016887	CC:plasma membrane;MF:amino acid-transporting ATPase activity;MF:ATP binding;MF:ATPase activity;	K09972	aapP	map02010	ABC transporters
DVB73_RS21250	DVB73_RS21250	leucyl aminopeptidase	0.394	-1.34231	1.18764315478E-16	3.3806400499E-15	yes	down	ref_gene	mRNA	67.31	82.66	39.67	24.34	31.53	27.53	27.8	63.2133	GO:0006508;GO:0005737;GO:0030145;GO:0070006	BP:proteolysis;CC:cytoplasm;MF:manganese ion binding;MF:metalloaminopeptidase activity;	K01255	pepA	map00480	Glutathione metabolism
DVB73_RS14895	DVB73_RS14895	formimidoylglutamate deiminase	0.448	-1.15976	1.81441759437E-16	5.13490667171E-15	yes	down	ref_gene	mRNA	16.8	19.59	14.68	7.59	9.29	9.2	8.69333	17.0233	GO:0016810	MF:hydrolase activity, acting on carbon-nitroge;	K05603	hutF	map00340	Histidine metabolism
DVB73_RS22015	rpsB	30S ribosomal protein S2	1.984	0.988524	2.61651023838E-16	7.36231846385E-15	no	up	ref_gene	mRNA	635.6	683.62	482.89	1059.02	1724.44	1341.41	1374.96	600.703	GO:0006412;GO:0015935;GO:0003735	BP:translation;CC:small ribosomal subunit;MF:structural constituent of ribosome;	K02967	rpsB	map03010	Ribosome
DVB73_RS06340	acnB	bifunctional aconitate hydratase 2/2-methylisocitrate dehydratase	2.292	1.19678	2.69137185585E-16	7.52968948928E-15	yes	up	ref_gene	mRNA	101.16	124.38	70.74	184.58	313.23	276.3	258.037	98.76	GO:0006099;GO:0005829;GO:0051539;GO:0047456;GO:0003723;GO:0047780;GO:0003994;GO:0046872	BP:tricarboxylic acid cycle;CC:cytosol;MF:4 iron, 4 sulfur cluster binding;MF:2-methylisocitrate dehydratase activity;MF:RNA binding;MF:citrate dehydratase activity;MF:aconitate hydratase activity;MF:metal ion binding;	K01682	acnB	map00020;map00630;map00720;map00640	Citrate cycle (TCA cycle);Glyoxylate and dicarboxylate metabolism;Carbon fixation pathways in prokaryotes;Propanoate metabolism
DVB73_RS21425	DVB73_RS21425	carbohydrate ABC transporter permease	14.88	3.89526	2.86175925628E-16	7.96089393112E-15	yes	up	ref_gene	mRNA	0.19	0.42	0.15	3.3	5.2	4.7	4.4	0.253333	GO:0055085;GO:0005886	BP:transmembrane transport;CC:plasma membrane;	K17317	gtsC	map02010	ABC transporters
DVB73_RS13895	DVB73_RS13895	TonB-dependent copper receptor	2.497	1.32003	2.91334909126E-16	8.05861985921E-15	yes	up	ref_gene	mRNA	3.09	3.43	2.32	7.22	8.79	9.02	8.34333	2.94667	GO:0009279	CC:cell outer membrane;	K02014	------	------	------
DVB73_RS05800	DVB73_RS05800	SidA/IucD/PvdA family monooxygenase	0.262	-1.93094	3.00173389015E-16	8.25645456528E-15	yes	down	ref_gene	mRNA	6.18	5.98	3.49	1.08	1.72	1.87	1.55667	5.21667	GO:0044249;GO:1901566;GO:0004497	BP:cellular biosynthetic process;BP:organonitrogen compound biosynthetic process;MF:monooxygenase activity;	K10531	pvdA	------	------
DVB73_RS17400	rpmB	50S ribosomal protein L28	2.337	1.22454	3.18015625848E-16	8.69834918522E-15	yes	up	ref_gene	mRNA	384.37	371.02	354.52	936.86	1122.71	957.82	1005.8	369.97	GO:0006412;GO:1990904;GO:0005840;GO:0003735	BP:translation;CC:ribonucleoprotein complex;CC:ribosome;MF:structural constituent of ribosome;	K02902	rpmB	map03010	Ribosome
DVB73_RS01175	DVB73_RS01175	glutamine synthetase family protein	0.427	-1.22867	3.7502282001E-16	1.02006207043E-14	yes	down	ref_gene	mRNA	84.65	66.8	62.15	29.97	41.53	33.69	35.0633	71.2	GO:0006807;GO:0004356	BP:nitrogen compound metabolic process;MF:glutamate-ammonia ligase activity;	K01915	glnA	map00630;map00220;map00910;map02020;map00250;map04727;map04724;map04217	Glyoxylate and dicarboxylate metabolism;Arginine biosynthesis;Nitrogen metabolism;Two-component system;Alanine, aspartate and glutamate metabolism;GABAergic synapse;Glutamatergic synapse;Necroptosis
DVB73_RS24410	DVB73_RS24410	dienelactone hydrolase family protein	0.456	-1.13141	3.88130216875E-16	1.04988151482E-14	yes	down	ref_gene	mRNA	60.82	65.53	44.91	28.3	31.88	28.1	29.4267	57.0867	GO:0016787	MF:hydrolase activity;	------	------	------	------
DVB73_RS08170	rlmKL	bifunctional 23S rRNA (guanine(2069)-N(7))-methyltransferase RlmK/23S rRNA (guanine(2445)-N(2))-methyltransferase RlmL	2.531	1.3399	3.96782837063E-16	1.06738943421E-14	yes	up	ref_gene	mRNA	20.06	21.42	12.83	34.43	65	58.26	52.5633	18.1033	GO:0005737;GO:0052915;GO:0003723;GO:0070043	CC:cytoplasm;MF:23S rRN;MF:RNA binding;MF:rRN;	K12297	rlmKL	------	------
DVB73_RS24350	DVB73_RS24350	succinate dehydrogenase iron-sulfur subunit	1.941	0.95715	4.07887562748E-16	1.09126639739E-14	no	up	ref_gene	mRNA	257.69	284.53	215.23	440.75	655.67	601.46	565.96	252.483	GO:0006099;GO:0102040;GO:0051538;GO:0051539;GO:0008177;GO:0046872;GO:0009055	BP:tricarboxylic acid cycle;MF:fumarate reductas;MF:3 iron, 4 sulfur cluster binding;MF:4 iron, 4 sulfur cluster binding;MF:succinate dehydrogenas;MF:metal ion binding;MF:electron carrier activity;	K00240	sdhB	map00020;map00720;map00190;map00650	Citrate cycle (TCA cycle);Carbon fixation pathways in prokaryotes;Oxidative phosphorylation;Butanoate metabolism
DVB73_RS00015	DVB73_RS00015	LysE family translocator	0.206	-2.2812	5.43670542403E-16	1.44663639979E-14	yes	down	ref_gene	mRNA	22.66	27.2	14.56	4.76	2.79	6.99	4.84667	21.4733	GO:0006865;GO:0005886	BP:amino acid transport;CC:plasma membrane;	------	------	------	------
DVB73_RS22025	pyrH	UMP kinase	2.14	1.09767	6.12547131944E-16	1.62109770703E-14	yes	up	ref_gene	mRNA	42.51	37.02	31.29	75.62	108.78	89.17	91.19	36.94	GO:0006221;GO:0044210;GO:0016310;GO:0005737;GO:0033862;GO:0016301;GO:0005524	BP:pyrimidine nucleotide biosynthetic process;BP:'de novo' CTP biosynthetic process;BP:phosphorylation;CC:cytoplasm;MF:UMP kinase activity;MF:kinase activity;MF:ATP binding;	K09903	pyrH	map00240;map01232	Pyrimidine metabolism;Nucleotide metabolism
DVB73_RS06815	tssA	type VI secretion system protein TssA	2.29	1.19511	7.36005572091E-16	1.93735660267E-14	yes	up	ref_gene	mRNA	5.39	6.14	4.88	13.35	15.72	13.76	14.2767	5.47	------	------	K11910	vasJ	------	------
DVB73_RS11835	DVB73_RS11835	hypothetical protein	2.344	1.22872	9.5348890096E-16	2.49640730433E-14	yes	up	ref_gene	mRNA	105.71	118.21	70.98	179.95	339.42	274.87	264.747	98.3	------	------	------	------	------	------
DVB73_RS07955	DVB73_RS07955	50S ribosome-binding protein YggL	0.359	-1.47712	1.08165706445E-15	2.81691116359E-14	yes	down	ref_gene	mRNA	29.93	29.28	28.42	12.52	11.38	11.95	11.95	29.21	------	------	K09923	------	------	------
DVB73_RS24135	ccoP	cytochrome-c oxidase%2C cbb3-type subunit III	2.031	1.02228	1.27740333697E-15	3.29166670412E-14	yes	up	ref_gene	mRNA	35.14	41.45	26.76	60.71	92.56	86.59	79.9533	34.45	GO:1902600;GO:0006119;GO:0005886;GO:0070469;GO:0020037;GO:0005506;GO:0009055	BP:hydrogen ion transmembrane transport;BP:oxidative phosphorylation;CC:plasma membrane;CC:respiratory chain;MF:heme binding;MF:iron ion binding;MF:electron carrier activity;	K00406	ccoP	map00190;map02020	Oxidative phosphorylation;Two-component system
DVB73_RS02280	DVB73_RS02280	undecaprenyl-diphosphate phosphatase	2.565	1.35914	1.30225082744E-15	3.33812568122E-14	yes	up	ref_gene	mRNA	6.86	6.69	5.83	16.64	20.37	20.05	19.02	6.46	GO:0016311;GO:0071555;GO:0008360;GO:0046677;GO:0009252;GO:0005886;GO:0050380	BP:dephosphorylation;BP:cell wall organization;BP:regulation of cell shape;BP:response to antibiotic;BP:peptidoglycan biosynthetic process;CC:plasma membrane;MF:undecaprenyl-diphosphatase activity;	K06153	bacA	map00550;map00552	Peptidoglycan biosynthesis;Teichoic acid biosynthesis
DVB73_RS17990	DVB73_RS17990	OprD family outer membrane porin	2.193	1.13294	1.41710573484E-15	3.61361962384E-14	yes	up	ref_gene	mRNA	57.45	70.51	38.47	122.38	145.8	140.06	136.08	55.4767	GO:0016020;GO:0016787	CC:membrane;MF:hydrolase activity;	------	------	------	------
DVB73_RS25765	DVB73_RS25765	hypothetical protein	2.481	1.31106	1.5060349349E-15	3.82049069497E-14	yes	up	ref_gene	mRNA	22.89	25.99	15.5	40.92	69.03	72.56	60.8367	21.46	------	------	------	------	------	------
DVB73_RS05105	DVB73_RS05105	acetate--CoA ligase family protein	0.211	-2.24554	1.83289524689E-15	4.62569851997E-14	yes	down	ref_gene	mRNA	3.27	4.44	1.76	0.44	0.87	0.94	0.75	3.15667	GO:0003824;GO:0046872;GO:0005524	MF:catalytic activity;MF:metal ion binding;MF:ATP binding;	K24012	acdAB	map00010;map00640;map00620	Glycolysis / Gluconeogenesis;Propanoate metabolism;Pyruvate metabolism
DVB73_RS02130	DVB73_RS02130	hypothetical protein	0.271	-1.88126	1.85645356857E-15	4.66112649831E-14	yes	down	ref_gene	mRNA	69.44	56.98	53.39	13.97	20.65	22.58	19.0667	59.9367	------	------	------	------	------	------
DVB73_RS13985	DVB73_RS13985	ferritin-like domain-containing protein	0.331	-1.59681	2.25478191983E-15	5.63235320381E-14	yes	down	ref_gene	mRNA	49.92	46.84	37.72	15.62	23.92	12.12	17.22	44.8267	GO:0006879;GO:0006826;GO:0008199	BP:cellular iron ion homeostasis;BP:iron ion transport;MF:ferric iron binding;	K03594	bfr	map00860	Porphyrin metabolism
DVB73_RS16645	DVB73_RS16645	NADPH:quinone reductase	0.395	-1.33972	2.42744133646E-15	6.03286943315E-14	yes	down	ref_gene	mRNA	56.85	75.27	35.75	20.13	28.07	26.28	24.8267	55.9567	GO:0003960;GO:0008270	MF:NADP;MF:zinc ion binding;	K00344	qor	------	------
DVB73_RS16835	atpE	F0F1 ATP synthase subunit C	2.301	1.20231	2.5239354572E-15	6.24100403962E-14	yes	up	ref_gene	mRNA	693.39	712.81	493.53	1096.97	2093.08	1972.18	1720.74	633.243	GO:0015986;GO:0045263;GO:0005886;GO:0016787;GO:0046933;GO:0008289;GO:0016491	BP:ATP synthesis coupled proton transport;CC:proton-transporting ATP synthase complex, coupling factor;CC:plasma membrane;MF:hydrolase activity;MF:proton-transporting ATP synthase activity, rotational mechanism;MF:lipid binding;MF:oxidoreductase activity;	K02110	atpE	map00195;map00190	Photosynthesis;Oxidative phosphorylation
DVB73_RS23470	flgF	flagellar basal-body rod protein FlgF	0.473	-1.08116	2.84701261519E-15	7.00450942912E-14	yes	down	ref_gene	mRNA	75.36	73.18	51.99	32.16	41.96	33.99	36.0367	66.8433	GO:0071973;GO:0030694;GO:0009425	BP:bacterial-type flagellum-dependent cell motility;CC:bacterial-type flagellum basal body, rod;CC:bacterial-type flagellum basal body;	K02391	flgF	map02040	Flagellar assembly
DVB73_RS21850	DVB73_RS21850	OmpA family protein	0.343	-1.54233	4.02361397692E-15	9.84980701549E-14	yes	down	ref_gene	mRNA	20.09	19.85	11.07	5.5	8.54	5.84	6.62667	17.0033	GO:0009279	CC:cell outer membrane;	------	------	------	------
DVB73_RS03355	DVB73_RS03355	enoyl-CoA hydratase/isomerase family protein	0.373	-1.42425	4.10104944333E-15	9.98942192764E-14	yes	down	ref_gene	mRNA	47.54	65.02	30.73	14.02	23.77	22.64	20.1433	47.7633	GO:0003860;GO:0016853	MF:3-hydroxyisobutyryl-CoA hydrolase activity;MF:isomerase activity;	------	------	------	------
DVB73_RS22260	rimO	30S ribosomal protein S12 methylthiotransferase RimO	2.287	1.19347	4.3211138242E-15	1.04733531105E-13	yes	up	ref_gene	mRNA	8.89	8.65	7.1	18.75	26.43	19.63	21.6033	8.21333	GO:0006400;GO:0005737;GO:0005840;GO:0051539;GO:0103039;GO:0046872	BP:tRNA modification;CC:cytoplasm;CC:ribosome;MF:4 iron, 4 sulfur cluster binding;MF:protein methylthiotransferase activity;MF:metal ion binding;	K14441	rimO	------	------
DVB73_RS05330	DVB73_RS05330	nucleoside hydrolase	0.295	-1.76065	4.94208308066E-15	1.1919427962E-13	yes	down	ref_gene	mRNA	6.76	6.75	4.81	1.54	2.63	2.06	2.07667	6.10667	GO:0006139;GO:1901564;GO:0045437	BP:nucleobase-containing compound metabolic process;BP:organonitrogen compound metabolic process;MF:uridine nucleosidase activity;	------	------	------	------
DVB73_RS24840	DVB73_RS24840	alpha/beta hydrolase	2.192	1.13243	5.53684442558E-15	1.32884266214E-13	yes	up	ref_gene	mRNA	14	14.25	10.45	24.68	41.19	32.13	32.6667	12.9	GO:0016787;GO:0016746	MF:hydrolase activity;MF:transferase activity, transferring acyl groups;	------	------	------	------
DVB73_RS06735	DVB73_RS06735	type VI secretion protein IcmF/TssM N-terminal domain-containing protein	2.017	1.01232	6.74355151623E-15	1.61055747431E-13	yes	up	ref_gene	mRNA	12.96	13.67	9.07	20.87	31.22	30.02	27.37	11.9	GO:0016020;GO:0042834	CC:membrane;MF:peptidoglycan binding;	K11891	impL	map03070;map02025	Bacterial secretion system;Biofilm formation - Pseudomonas aeruginosa
DVB73_RS17455	dadA	D-amino acid dehydrogenase	2.236	1.16074	7.44979018302E-15	1.77059090952E-13	yes	up	ref_gene	mRNA	43.89	58.69	32.63	85.46	132.5	125.88	114.613	45.07	GO:0019478;GO:0008718	BP:D-amino acid catabolic process;MF:D-amino-acid dehydrogenase activity;	K00285	dadA	map00360;map00470	Phenylalanine metabolism;D-Amino acid metabolism
DVB73_RS23885	DVB73_RS23885	2-hydroxy-3-oxopropionate reductase	0.285	-1.81075	7.91762569796E-15	1.87269059987E-13	yes	down	ref_gene	mRNA	14.87	23.83	9.43	3.97	5.53	5.82	5.10667	16.0433	GO:0046487;GO:0016054;GO:0008679;GO:0051287;GO:0050661	BP:glyoxylate metabolic process;BP:organic acid catabolic process;MF:2-hydroxy-3-oxopropionate reductase activity;MF:NAD binding;MF:NADP binding;	K00042	garR	map00630	Glyoxylate and dicarboxylate metabolism
DVB73_RS13485	rplA	50S ribosomal protein L1	1.937	0.953843	8.80269222327E-15	2.07201832332E-13	no	up	ref_gene	mRNA	247.63	245.71	181.58	432.97	607.19	458.51	499.557	224.973	GO:0006417;GO:0006412;GO:0015934;GO:0000049;GO:0019843;GO:0003735	BP:regulation of translation;BP:translation;CC:large ribosomal subunit;MF:tRNA binding;MF:rRNA binding;MF:structural constituent of ribosome;	K02863	rplA	map03010	Ribosome
DVB73_RS18640	DVB73_RS18640	response regulator	2.804	1.48746	9.41693450568E-15	2.20599575789E-13	yes	up	ref_gene	mRNA	11.42	11.23	10.51	34.58	39.09	33.35	35.6733	11.0533	GO:0000160;GO:0003677	BP:phosphorelay signal transduction system;MF:DNA binding;	------	------	------	------
DVB73_RS18345	DVB73_RS18345	choline ABC transporter substrate-binding protein	0.317	-1.65589	1.07429270449E-14	2.50463670533E-13	yes	down	ref_gene	mRNA	56.59	82.32	32.18	13.37	24.18	23.51	20.3533	57.03	GO:0015871;GO:0043190;GO:0042597;GO:0022857;GO:0033265	BP:choline transport;CC:ATP-binding cassett;CC:periplasmic space;MF:transmembrane transporter activity;MF:choline binding;	K02002	proX	map02010	ABC transporters
DVB73_RS25015	DVB73_RS25015	amino acid permease	0.358	-1.48265	1.17464615119E-14	2.72562443423E-13	yes	down	ref_gene	mRNA	9.48	8.89	6.7	3.51	3.09	3.44	3.34667	8.35667	GO:0006865;GO:0055085;GO:0016020	BP:amino acid transport;BP:transmembrane transport;CC:membrane;	K11735	gabP	------	------
DVB73_RS06830	sctE	type III secretion system translocon subunit SctE	1.961	0.971283	1.25669332227E-14	2.9022502386E-13	no	up	ref_gene	mRNA	23.54	28.3	19.11	44.14	61.6	53.27	53.0033	23.65	GO:0016020	CC:membrane;	K23475	yopB	map05135	Yersinia infection
DVB73_RS02665	DVB73_RS02665	KGG domain-containing protein	0.276	-1.85877	1.2689143127E-14	2.91671571595E-13	yes	down	ref_gene	mRNA	243.42	183.63	236.22	63.4	83.1	71.99	72.83	221.09	------	------	K06884	------	------	------
DVB73_RS04305	ccoG	cytochrome c oxidase accessory protein CcoG	2.199	1.13657	1.28217454858E-14	2.93342364012E-13	yes	up	ref_gene	mRNA	13.79	15.45	13.35	28.7	39.99	39.73	36.14	14.1967	GO:0016020;GO:0051536;GO:0046872	CC:membrane;MF:iron-sulfur cluster binding;MF:metal ion binding;	------	------	------	------
DVB73_RS11375	rsmH	16S rRNA (cytosine(1402)-N(4))-methyltransferase RsmH	2.091	1.06449	1.46265532772E-14	3.33077231838E-13	yes	up	ref_gene	mRNA	96.81	105.51	75.39	156.9	280.44	236.92	224.753	92.57	GO:0070475;GO:0005737;GO:0071424	BP:rRNA base methylation;CC:cytoplasm;MF:rRN;	K03438	mraW	------	------
DVB73_RS02750	DVB73_RS02750	DUF6555 family protein	0.328	-1.60653	1.60778770991E-14	3.64431880913E-13	yes	down	ref_gene	mRNA	29.35	34.18	26.89	9.72	14.09	10.9	11.57	30.14	------	------	------	------	------	------
DVB73_RS14030	livM	high-affinity branched-chain amino acid ABC transporter permease LivM	0.295	-1.76077	1.61968290073E-14	3.65436289491E-13	yes	down	ref_gene	mRNA	6.09	6.52	4.57	1.43	1.76	2.57	1.92	5.72667	GO:0005886;GO:0015658	CC:plasma membrane;MF:branched-chain amino acid transmembrane transporter activity;	K01998	livM	map02024;map02010	Quorum sensing;ABC transporters
DVB73_RS21630	rplS	50S ribosomal protein L19	2.12	1.08392	1.68849258823E-14	3.78603796278E-13	yes	up	ref_gene	mRNA	465.93	415.87	409.74	912.24	1258.9	1046.2	1072.45	430.513	GO:0006412;GO:1990904;GO:0005840;GO:0003735	BP:translation;CC:ribonucleoprotein complex;CC:ribosome;MF:structural constituent of ribosome;	K02884	rplS	map03010	Ribosome
DVB73_RS19025	DVB73_RS19025	ABC transporter substrate-binding protein	0.367	-1.44612	1.69350962796E-14	3.78603796278E-13	yes	down	ref_gene	mRNA	30.37	42.41	22.92	13.63	12.47	12.78	12.96	31.9	------	------	K02055	------	map02024	Quorum sensing
DVB73_RS05645	DVB73_RS05645	type 1 glutamine amidotransferase domain-containing protein	0.462	-1.11527	1.72889788192E-14	3.84758364994E-13	yes	down	ref_gene	mRNA	34.97	35.74	23.6	13.18	20.72	15.99	16.63	31.4367	GO:0006508;GO:0006541;GO:0008233;GO:0016740	BP:proteolysis;BP:glutamine metabolic process;MF:peptidase activity;MF:transferase activity;	------	------	------	------
DVB73_RS13325	rpsM	30S ribosomal protein S13	2.087	1.06177	1.80122682109E-14	3.99041018827E-13	yes	up	ref_gene	mRNA	246.18	223.62	208.38	449.3	690.76	525.14	555.067	226.06	GO:0006412;GO:0005840;GO:1990904;GO:0000049;GO:0019843;GO:0003735	BP:translation;CC:ribosome;CC:ribonucleoprotein complex;MF:tRNA binding;MF:rRNA binding;MF:structural constituent of ribosome;	K02952	rpsM	map03010	Ribosome
DVB73_RS23925	DVB73_RS23925	outer membrane protein OmpK	0.422	-1.24568	3.14129021049E-14	6.92781841016E-13	yes	down	ref_gene	mRNA	30.14	27.28	25.07	12.81	15.02	12.07	13.3	27.4967	GO:0009279	CC:cell outer membrane;	------	------	------	------
DVB73_RS15790	DVB73_RS15790	efflux RND transporter periplasmic adaptor subunit	2.024	1.01726	3.48740273231E-14	7.6566474338E-13	yes	up	ref_gene	mRNA	105.07	112.41	77.28	163.73	272.76	251.15	229.213	98.2533	GO:0042221;GO:0005886;GO:0022857	BP:response to chemical;CC:plasma membrane;MF:transmembrane transporter activity;	K21136	triA	------	------
DVB73_RS19560	DVB73_RS19560	DUF6482 family protein	0.397	-1.33209	5.29705811091E-14	1.15778555853E-12	yes	down	ref_gene	mRNA	107.11	117.4	79.72	36.1	54.45	50.38	46.9767	101.41	------	------	------	------	------	------
DVB73_RS09840	cobO	cob(I)yrinic acid a%2Cc-diamide adenosyltransferase	2.657	1.40987	6.82147030542E-14	1.48435193846E-12	yes	up	ref_gene	mRNA	7.44	8.55	4.54	14.5	25.66	22.29	20.8167	6.84333	GO:0009236;GO:0006779;GO:0005737;GO:0008817;GO:0005524	BP:cobalamin biosynthetic process;BP:porphyrin-containing compound biosynthetic process;CC:cytoplasm;MF:co;MF:ATP binding;	K19221	cobA	map00860	Porphyrin metabolism
DVB73_RS23960	uraH	hydroxyisourate hydrolase	0.445	-1.16947	8.839228961E-14	1.91490553067E-12	yes	down	ref_gene	mRNA	57.54	66.44	43.94	20.58	33.75	32.18	28.8367	55.9733	GO:0006144;GO:0033971	BP:purine nucleobase metabolic process;MF:hydroxyisourate hydrolase activity;	K07127	uraH	map00230	Purine metabolism
DVB73_RS20255	norR	nitric oxide reductase transcriptional regulator NorR	2.576	1.36535	9.70998677081E-14	2.0942773229E-12	yes	up	ref_gene	mRNA	21.39	22.14	13.96	36.58	82.25	53.06	57.2967	19.1633	GO:0006355;GO:0043565;GO:0016887;GO:0005524	BP:regulation of transcription, DNA-templated;MF:sequence-specific DNA binding;MF:ATPase activity;MF:ATP binding;	K12266	norR	------	------
DVB73_RS22210	DVB73_RS22210	quorum-sensing-regulated virulence factor family protein	2.309	1.20747	1.36373595977E-13	2.91565557164E-12	yes	up	ref_gene	mRNA	24.93	23.62	22.03	47.7	82.76	61.44	63.9667	23.5267	------	------	------	------	------	------
DVB73_RS12660	gabP	GABA permease	0.364	-1.45966	1.42523756152E-13	3.03389700052E-12	yes	down	ref_gene	mRNA	7.07	9.55	5.13	2.21	3.15	3.58	2.98	7.25	GO:0006865;GO:0055085;GO:0016020;GO:0015185	BP:amino acid transport;BP:transmembrane transport;CC:membrane;MF:gamma-aminobutyric acid transmembrane transporter activity;	K03293	------	------	------
DVB73_RS25500	DVB73_RS25500	copper chaperone PCu(A)C	3.336	1.73828	1.43428534886E-13	3.03993985628E-12	yes	up	ref_gene	mRNA	8.53	6.83	4.91	24.23	26.05	26.11	25.4633	6.75667	------	------	K09796	pccA	------	------
DVB73_RS18455	DVB73_RS18455	methyl-accepting chemotaxis protein	0.413	-1.27476	1.49368657451E-13	3.15219373656E-12	yes	down	ref_gene	mRNA	6.99	9.09	5.06	3.01	3.7	3.1	3.27	7.04667	GO:0006935;GO:0007165;GO:0005886	BP:chemotaxis;BP:signal transduction;CC:plasma membrane;	K03406	mcp	map02030;map02020	Bacterial chemotaxis;Two-component system
DVB73_RS14565	DVB73_RS14565	sodium:proton antiporter	2.937	1.55443	1.56468444106E-13	3.28785194138E-12	yes	up	ref_gene	mRNA	2.03	1.9	1.42	4.36	8.4	5.43	6.06333	1.78333	GO:0016020;GO:0015385	CC:membrane;MF:sodiu;	K03316	nhaP	------	------
DVB73_RS23445	flgB	flagellar basal body rod protein FlgB	0.434	-1.2039	1.69704946132E-13	3.55074964215E-12	yes	down	ref_gene	mRNA	148.74	131.65	92.46	57.47	73.85	53.9	61.74	124.283	GO:0071973;GO:0030694	BP:bacterial-type flagellum-dependent cell motility;CC:bacterial-type flagellum basal body, rod;	K02387	flgB	map02040	Flagellar assembly
DVB73_RS16860	atpD	F0F1 ATP synthase subunit beta	1.749	0.806926	1.99629674385E-13	4.15909313103E-12	no	up	ref_gene	mRNA	293.6	324.5	219.12	464.95	650.64	554.6	556.73	279.073	GO:0045261;GO:0005886;GO:0016887;GO:0046933;GO:0046961;GO:0005524	CC:proton-transporting ATP synthase complex, catalytic core;CC:plasma membrane;MF:ATPase activity;MF:proton-transporting ATP synthase activity, rotational mechanism;MF:proton-transporting ATPase activity, rotational mechanism;MF:ATP binding;	K02112	atpD	map00195;map00190	Photosynthesis;Oxidative phosphorylation
DVB73_RS03575	DVB73_RS03575	polysaccharide biosynthesis/export family protein	2.464	1.30092	2.2268743911E-13	4.6099012691E-12	yes	up	ref_gene	mRNA	51.19	59.6	34.47	87.42	159.63	165.5	137.517	48.42	GO:0016020;GO:0015159	CC:membrane;MF:polysaccharide transmembrane transporter activity;	K01991	wza	map02026;map02020	Biofilm formation - Escherichia coli;Two-component system
DVB73_RS02615	DVB73_RS02615	DNA-binding protein	2.071	1.05059	2.23150858002E-13	4.6099012691E-12	yes	up	ref_gene	mRNA	65.87	84.2	46.05	118.76	184.53	158.53	153.94	65.3733	------	------	------	------	------	------
DVB73_RS05110	DVB73_RS05110	acyl-CoA dehydrogenase family protein	0.285	-1.81073	2.34809327311E-13	4.83036330468E-12	yes	down	ref_gene	mRNA	6.47	10.43	4.88	1.69	3.3	2.11	2.36667	7.26	GO:0003995;GO:0050660	MF:acyl-CoA dehydrogenase activity;MF:flavin adenine dinucleotide binding;	K00249	acd	map04936;map00280;map03320;map00071	Alcoholic liver disease;Valine, leucine and isoleucine degradation;PPAR signaling pathway;Fatty acid degradation
DVB73_RS12990	DVB73_RS12990	sigma-54-dependent Fis family transcriptional regulator	0.513	-0.962491	2.49071086989E-13	5.10230979874E-12	no	down	ref_gene	mRNA	22.5	22.5	18.36	10.8	14.36	12.14	12.4333	21.12	GO:0006355;GO:0043565;GO:0016887;GO:0005524	BP:regulation of transcription, DNA-templated;MF:sequence-specific DNA binding;MF:ATPase activity;MF:ATP binding;	K21405	acoR	------	------
DVB73_RS18365	DVB73_RS18365	thioesterase family protein	4.079	2.02824	2.52367397606E-13	5.14829491117E-12	yes	up	ref_gene	mRNA	2.45	4.4	2.26	7.98	17.63	17.79	14.4667	3.03667	------	------	K07107	ybgC	------	------
DVB73_RS14800	DVB73_RS14800	methyl-accepting chemotaxis protein	0.413	-1.27491	2.81318516966E-13	5.71508489239E-12	yes	down	ref_gene	mRNA	6.74	7.07	5.89	2.7	3.36	3.27	3.11	6.56667	GO:0006935;GO:0007165;GO:0016020	BP:chemotaxis;BP:signal transduction;CC:membrane;	K03406	mcp	map02030;map02020	Bacterial chemotaxis;Two-component system
DVB73_RS15225	DVB73_RS15225	DUF4426 domain-containing protein	2.57	1.36204	2.8991074118E-13	5.86530160669E-12	yes	up	ref_gene	mRNA	41.22	51.98	26.87	78	156.8	125.41	120.07	40.0233	------	------	------	------	------	------
DVB73_RS03880	DVB73_RS03880	DUF6555 family protein	0.218	-2.19926	3.10273165198E-13	6.25142969881E-12	yes	down	ref_gene	mRNA	73.36	49.01	40.88	6.82	22.05	14.21	14.36	54.4167	------	------	------	------	------	------
DVB73_RS14955	thiI	tRNA uracil 4-sulfurtransferase ThiI	2.05	1.03543	3.14925936385E-13	6.31916960878E-12	yes	up	ref_gene	mRNA	19.56	18.83	16.13	33.09	54.48	42.38	43.3167	18.1733	GO:0009229;GO:0009228;GO:0140741;GO:0034227;GO:0052837;GO:0005737;GO:0004810;GO:0000049;GO:0005524	BP:thiamine diphosphate biosynthetic process;BP:thiamine biosynthetic process;BP:old GO;BP:tRNA thio-modification;BP:thiazole biosynthetic process;CC:cytoplasm;MF:tRNA adenylyltransferase activity;MF:tRNA binding;MF:ATP binding;	K03151	thiI	map00730;map04122	Thiamine metabolism;Sulfur relay system
DVB73_RS23515	rfbG	CDP-glucose 4%2C6-dehydratase	0.388	-1.36719	3.83066118744E-13	7.65506823417E-12	yes	down	ref_gene	mRNA	17.98	14.89	13.21	6.63	8.13	5.68	6.81333	15.36	------	------	K01709	rfbG	map00520;map01250;map00541	Amino sugar and nucleotide sugar metabolism;Biosynthesis of nucleotide sugars;O-Antigen nucleotide sugar biosynthesis
DVB73_RS04235	DVB73_RS04235	CaiB/BaiF CoA-transferase family protein	0.1	-3.32114	4.56057788052E-13	9.07666231831E-12	yes	down	ref_gene	mRNA	2.25	2.62	1.25	0.14	0.38	0.19	0.236667	2.04	GO:0003824;GO:0016740	MF:catalytic activity;MF:transferase activity;	K18289	ict-P	map00660	C5-Branched dibasic acid metabolism
DVB73_RS04230	DVB73_RS04230	MmgE/PrpD family protein	0.113	-3.14989	6.02023477475E-13	1.19332265009E-11	yes	down	ref_gene	mRNA	1.96	2.38	1.12	0.3	0.18	0.19	0.223333	1.82	GO:0016829	MF:lyase activity;	------	------	------	------
DVB73_RS12970	DVB73_RS12970	oxidoreductase	2.147	1.10238	7.09990172691E-13	1.40165801835E-11	yes	up	ref_gene	mRNA	252.14	305.81	170.46	417.7	688.57	674.98	593.75	242.803	------	------	------	------	------	------
DVB73_RS05090	DVB73_RS05090	aldehyde dehydrogenase family protein	0.337	-1.56809	7.576204059E-13	1.48968253305E-11	yes	down	ref_gene	mRNA	4.29	6.02	3.51	1.27	1.92	2.12	1.77	4.60667	GO:0016620	MF:oxidoreductase activity, acting on the aldehyde or oxo group of donors, NAD or NADP as acceptor;	K00128	------	map00310;map00561;map00280;map00981;map00903;map00625;map00330;map00053;map00380;map00010;map00620;map00071;map00340;map04936;map00770;map00410	Lysine degradation;Glycerolipid metabolism;Valine, leucine and isoleucine degradation;Insect hormone biosynthesis;Limonene degradation;Chloroalkane and chloroalkene degradation;Arginine and proline metabolism;Ascorbate and aldarate metabolism;Tryptophan metabolism;Glycolysis / Gluconeogenesis;Pyruvate metabolism;Fatty acid degradation;Histidine metabolism;Alcoholic liver disease;Pantothenate and …
DVB73_RS16095	bcsC	cellulose synthase complex outer membrane protein BcsC	2.114	1.07987	7.70710435609E-13	1.5093593171E-11	yes	up	ref_gene	mRNA	2.28	2.48	1.74	4.73	5.88	4.95	5.18667	2.16667	GO:0030244;GO:0019867	BP:cellulose biosynthetic process;CC:outer membrane;	K20543	bcsC	------	------
DVB73_RS02885	acnB	bifunctional aconitate hydratase 2/2-methylisocitrate dehydratase	0.513	-0.963022	8.05602120641E-13	1.57140557078E-11	no	down	ref_gene	mRNA	25.46	23.76	16.78	10.06	15.5	13.16	12.9067	22	GO:0006099;GO:0005829;GO:0051539;GO:0047456;GO:0003723;GO:0047780;GO:0003994;GO:0046872	BP:tricarboxylic acid cycle;CC:cytosol;MF:4 iron, 4 sulfur cluster binding;MF:2-methylisocitrate dehydratase activity;MF:RNA binding;MF:citrate dehydratase activity;MF:aconitate hydratase activity;MF:metal ion binding;	K01682	acnB	map00020;map00630;map00720;map00640	Citrate cycle (TCA cycle);Glyoxylate and dicarboxylate metabolism;Carbon fixation pathways in prokaryotes;Propanoate metabolism
DVB73_RS08385	DVB73_RS08385	RND family transporter	0.433	-1.20855	8.18046494241E-13	1.58934747453E-11	yes	down	ref_gene	mRNA	16.09	22.15	11.11	6.46	8.47	8.99	7.97333	16.45	GO:0016020	CC:membrane;	K07003	------	------	------
DVB73_RS03685	DVB73_RS03685	fatty acid CoA ligase family protein	0.281	-1.83267	8.92592875769E-13	1.72732597619E-11	yes	down	ref_gene	mRNA	2.69	4.07	2.23	0.87	0.93	1.02	0.94	2.99667	GO:0016874	MF:ligase activity;	K00666	------	------	------
DVB73_RS05100	DVB73_RS05100	5-guanidino-2-oxopentanoate decarboxylase	0.204	-2.29082	9.11921165804E-13	1.7577819007E-11	yes	down	ref_gene	mRNA	3.03	3.87	1.34	0.52	0.76	0.59	0.623333	2.74667	GO:0019752;GO:0003824;GO:0000287;GO:0016874;GO:0030976	BP:carboxylic acid metabolic process;MF:catalytic activity;MF:magnesium ion binding;MF:ligase activity;MF:thiamine pyrophosphate binding;	K12253	aruI	map00330	Arginine and proline metabolism
DVB73_RS20420	suhB	inositol-phosphate phosphatase	1.951	0.964265	1.02432179628E-12	1.96669784887E-11	no	up	ref_gene	mRNA	55.95	60.23	37.24	92.15	142.17	107.81	114.043	51.14	GO:0031564;GO:0046854;GO:0008934;GO:0052833;GO:0052832;GO:0046872	BP:transcription antitermination;BP:phosphatidylinositol phosphorylation;MF:inositol monophosphate 1-phosphatase activity;MF:inositol monophosphate 4-phosphatase activity;MF:inositol monophosphate 3-phosphatase activity;MF:metal ion binding;	K01092	suhB	map00521;map04070;map00562	Streptomycin biosynthesis;Phosphatidylinositol signaling system;Inositol phosphate metabolism
DVB73_RS17325	DVB73_RS17325	glutamine synthetase family protein	2.845	1.50819	1.05741631889E-12	2.02230870987E-11	yes	up	ref_gene	mRNA	10.34	7.66	7.86	29.82	33.11	21.04	27.99	8.62	GO:0006542;GO:0004356	BP:glutamine biosynthetic process;MF:glutamate-ammonia ligase activity;	K01915	glnA	map00630;map00220;map00910;map02020;map00250;map04727;map04724;map04217	Glyoxylate and dicarboxylate metabolism;Arginine biosynthesis;Nitrogen metabolism;Two-component system;Alanine, aspartate and glutamate metabolism;GABAergic synapse;Glutamatergic synapse;Necroptosis
DVB73_RS24070	fnrA	Crp/Fnr family transcriptional regulator FnrA	2.087	1.06119	1.16786985839E-12	2.22486024384E-11	yes	up	ref_gene	mRNA	425.43	426.51	303.18	618.1	1191.88	999.44	936.473	385.04	GO:0003700;GO:0003677	MF:transcription factor activity, sequence-specific DNA binding;MF:DNA binding;	K01420	fnr	------	------
DVB73_RS05485	DVB73_RS05485	TerC family protein	0.412	-1.27877	1.28014845478E-12	2.42930497465E-11	yes	down	ref_gene	mRNA	30.74	41.49	23.09	15.19	15.22	13.3	14.57	31.7733	GO:0016020	CC:membrane;	------	------	------	------
DVB73_RS16100	bcsZ	cellulose synthase complex periplasmic endoglucanase BcsZ	3.524	1.81711	1.29437480391E-12	2.44681816214E-11	yes	up	ref_gene	mRNA	1.34	1.33	1.43	4.44	5.91	6.38	5.57667	1.36667	GO:0000272;GO:0008810	BP:polysaccharide catabolic process;MF:cellulase activity;	K20542	bcsZ	------	------
DVB73_RS23375	DVB73_RS23375	dihydrolipoamide acetyltransferase family protein	0.45	-1.15287	1.32280275399E-12	2.49093933982E-11	yes	down	ref_gene	mRNA	176.99	217.03	113.36	59.96	105.52	94.37	86.6167	169.127	GO:0016746	MF:transferase activity, transferring acyl groups;	K09699	bkdB	map00785;map00640;map00280	Lipoic acid metabolism;Propanoate metabolism;Valine, leucine and isoleucine degradation
DVB73_RS21855	DVB73_RS21855	DUF4398 domain-containing protein	0.329	-1.60491	1.33482774621E-12	2.50395273772E-11	yes	down	ref_gene	mRNA	30.52	25.05	19.19	9.22	11.64	7.27	9.37667	24.92	------	------	------	------	------	------
DVB73_RS16830	atpB	F0F1 ATP synthase subunit A	2.064	1.04549	1.53499407577E-12	2.86844694464E-11	yes	up	ref_gene	mRNA	54.79	64.19	38.06	93.69	131.19	143.36	122.747	52.3467	GO:0045263;GO:0005886;GO:0016787;GO:0046933	CC:proton-transporting ATP synthase complex, coupling factor;CC:plasma membrane;MF:hydrolase activity;MF:proton-transporting ATP synthase activity, rotational mechanism;	K02108	atpB	map00195;map00190	Photosynthesis;Oxidative phosphorylation
DVB73_RS11345	murD	UDP-N-acetylmuramoyl-L-alanine--D-glutamate ligase	1.865	0.899059	1.68465635943E-12	3.13615115428E-11	no	up	ref_gene	mRNA	18	17.96	13.8	29.62	41.01	35.76	35.4633	16.5867	GO:0051301;GO:0071555;GO:0008360;GO:0009252;GO:0007049;GO:0005737;GO:0008764;GO:0005524	BP:cell division;BP:cell wall organization;BP:regulation of cell shape;BP:peptidoglycan biosynthetic process;BP:cell cycle;CC:cytoplasm;MF:UDP-N-acetylmuramoylalanine-D-glutamate ligase activity;MF:ATP binding;	K01925	murD	map00470;map00550	D-Amino acid metabolism;Peptidoglycan biosynthesis
DVB73_RS01030	DVB73_RS01030	DUF1329 domain-containing protein	0.23	-2.12208	1.82064296799E-12	3.37646514063E-11	yes	down	ref_gene	mRNA	3.06	4.12	1.8	0.61	0.82	0.88	0.77	2.99333	------	------	------	------	------	------
DVB73_RS23875	pyk	pyruvate kinase	0.248	-2.01449	1.93250787482E-12	3.57039945476E-11	yes	down	ref_gene	mRNA	3.81	3.74	1.85	0.67	0.96	0.97	0.866667	3.13333	GO:0016310;GO:0030955;GO:0016301;GO:0000287;GO:0004743;GO:0005524	BP:phosphorylation;MF:potassium ion binding;MF:kinase activity;MF:magnesium ion binding;MF:pyruvate kinase activity;MF:ATP binding;	K00873	pyk	map05165;map05203;map00620;map00010;map04922;map05230;map04930	Human papillomavirus infection;Viral carcinogenesis;Pyruvate metabolism;Glycolysis / Gluconeogenesis;Glucagon signaling pathway;Central carbon metabolism in cancer;Type II diabetes mellitus
DVB73_RS13490	rplK	50S ribosomal protein L11	1.968	0.976958	1.95162824692E-12	3.59216988606E-11	no	up	ref_gene	mRNA	244.56	245.54	184.89	458.79	633.18	445.83	512.6	224.997	GO:0006412;GO:1990904;GO:0005840;GO:0070180;GO:0003735	BP:translation;CC:ribonucleoprotein complex;CC:ribosome;MF:large ribosomal subunit rRNA binding;MF:structural constituent of ribosome;	K02867	rplK	map03010	Ribosome
DVB73_RS23480	flgH	flagellar basal body L-ring protein FlgH	0.457	-1.12842	2.01198842777E-12	3.68939900464E-11	yes	down	ref_gene	mRNA	68.28	61.47	37.88	22.77	33.75	30.75	29.09	55.8767	GO:0071973;GO:0009279;GO:0009427;GO:0003774	BP:bacterial-type flagellum-dependent cell motility;CC:cell outer membrane;CC:bacterial-type flagellum basal body, distal rod, L ring;MF:motor activity;	K02393	flgH	map02040	Flagellar assembly
DVB73_RS01495	DVB73_RS01495	cytosine permease	0.412	-1.27763	2.1960102108E-12	4.01181566868E-11	yes	down	ref_gene	mRNA	5.11	5.86	4.17	2.14	2.62	2.34	2.36667	5.04667	GO:0016020;GO:0022857	CC:membrane;MF:transmembrane transporter activity;	K03457	------	------	------
DVB73_RS22620	DVB73_RS22620	phosphoethanolamine--lipid A transferase	3.771	1.91502	2.33509873924E-12	4.2500533187E-11	yes	up	ref_gene	mRNA	1.3	1.77	0.75	6.22	4.87	4.57	5.22	1.27333	GO:0005886;GO:0016772;GO:0008484	CC:plasma membrane;MF:transferase activity, transferring phosphorus-containing groups;MF:sulfuric ester hydrolase activity;	K03760	eptA	map00540;map01503	Cationic antimicrobial peptide (CAMP) resistance
DVB73_RS24330	gltA	citrate synthase	1.803	0.85005	2.64913693189E-12	4.80376830315E-11	no	up	ref_gene	mRNA	74.57	84.86	52.1	118.8	160.31	152.25	143.787	70.51	GO:0006099;GO:0005737;GO:0004108	BP:tricarboxylic acid cycle;CC:cytoplasm;MF:citrat;	K01647	gltA	map00020;map00630	Citrate cycle (TCA cycle);Glyoxylate and dicarboxylate metabolism
DVB73_RS24670	DVB73_RS24670	TraR/DksA C4-type zinc finger protein	2.262	1.17729	2.73183972381E-12	4.93545656375E-11	yes	up	ref_gene	mRNA	47.53	39.79	41.83	103.41	118.28	116.55	112.747	43.05	GO:0008270	MF:zinc ion binding;	K06204	dksA	map02026	Biofilm formation - Escherichia coli
DVB73_RS19920	mqo	malate dehydrogenase (quinone)	1.891	0.919036	3.02808158883E-12	5.4505468599E-11	no	up	ref_gene	mRNA	46.68	44.01	36.09	84.95	99.59	88.44	90.9933	42.26	GO:0006099;GO:0016020;GO:0008924;GO:0052589	BP:tricarboxylic acid cycle;CC:membrane;MF:malate dehydrogenas;MF:malate dehydrogenas;	K00116	mqo	map00020;map00620	Citrate cycle (TCA cycle);Pyruvate metabolism
DVB73_RS15400	DVB73_RS15400	haloacid dehalogenase-like hydrolase	0.383	-1.38446	3.05651102499E-12	5.48156702503E-11	yes	down	ref_gene	mRNA	14.05	16.91	8.18	3.81	6.7	6.48	5.66333	13.0467	------	------	K21830	pchP	------	------
DVB73_RS11545	DVB73_RS11545	amino acid ABC transporter permease	0.23	-2.11767	3.39355048299E-12	6.06380407471E-11	yes	down	ref_gene	mRNA	3.15	4.86	2.74	0.96	1.04	0.79	0.93	3.58333	GO:0006865;GO:0043190;GO:0022857	BP:amino acid transport;CC:ATP-binding cassett;MF:transmembrane transporter activity;	K09971	aapM	map02010	ABC transporters
DVB73_RS05095	DVB73_RS05095	aminotransferase class I/II-fold pyridoxal phosphate-dependent enzyme	0.192	-2.37822	3.86400181229E-12	6.87932831745E-11	yes	down	ref_gene	mRNA	3.8	4.58	1.97	0.35	0.81	1.1	0.753333	3.45	GO:0009058;GO:1901564;GO:0008483;GO:0030170	BP:biosynthetic process;BP:organonitrogen compound metabolic process;MF:transaminase activity;MF:pyridoxal phosphate binding;	K12252	aruH	map00330	Arginine and proline metabolism
DVB73_RS09315	DVB73_RS09315	SDR family oxidoreductase	2.41	1.26888	4.08955550748E-12	7.25451585675E-11	yes	up	ref_gene	mRNA	16.12	11.61	13.44	31.23	44.01	40.62	38.62	13.7233	------	------	K00067	rfbD	map00521;map00523;map01250;map00541	Streptomycin biosynthesis;Polyketide sugar unit biosynthesis;Biosynthesis of nucleotide sugars;O-Antigen nucleotide sugar biosynthesis
DVB73_RS22370	ybgC	tol-pal system-associated acyl-CoA thioesterase	2.364	1.24112	5.13936141367E-12	9.08386768279E-11	yes	up	ref_gene	mRNA	20.87	18.57	17.47	39.76	66.58	52.21	52.85	18.97	GO:0016790	MF:thiolester hydrolase activity;	K01075	------	map00362;map00130	Benzoate degradation;Ubiquinone and other terpenoid-quinone biosynthesis
DVB73_RS23500	DVB73_RS23500	flagellar hook-associated protein 3	0.508	-0.977364	5.40157333565E-12	9.51298670911E-11	no	down	ref_gene	mRNA	28.27	31.3	19.48	14.11	16.16	14.82	15.03	26.35	GO:0071973;GO:0005576;GO:0009424;GO:0005198	BP:bacterial-type flagellum-dependent cell motility;CC:extracellular region;CC:bacterial-type flagellum hook;MF:structural molecule activity;	K02397	flgL	map02040	Flagellar assembly
DVB73_RS23560	fliD	flagellar filament capping protein FliD	0.54	-0.890267	5.53195702581E-12	9.70769232917E-11	no	down	ref_gene	mRNA	114.53	125.25	77.36	58.74	71.54	62.26	64.18	105.713	GO:0007155;GO:0009421;GO:0005576;GO:0009424	BP:cell adhesion;CC:bacterial-type flagellum filament cap;CC:extracellular region;CC:bacterial-type flagellum hook;	K02407	fliD	map02040	Flagellar assembly
DVB73_RS22810	DVB73_RS22810	CsbD family protein	0.239	-2.06588	5.62889043231E-12	9.8425169845E-11	yes	down	ref_gene	mRNA	192.48	235.93	129.86	35.46	72.17	56.54	54.7233	186.09	------	------	------	------	------	------
DVB73_RS00020	DVB73_RS00020	YqcI/YcgG family protein	0.301	-1.73016	7.76573135279E-12	1.35306123499E-10	yes	down	ref_gene	mRNA	98.16	100.03	69.85	35.06	18.45	34.82	29.4433	89.3467	------	------	K09190	------	------	------
DVB73_RS24145	ccoO	cytochrome-c oxidase%2C cbb3-type subunit II	2.405	1.2662	7.86590644267E-12	1.36565524622E-10	yes	up	ref_gene	mRNA	63.07	81.64	41.3	108.36	213.48	193.86	171.9	62.0033	GO:0016020;GO:0046872;GO:0020037;GO:0009055	CC:membrane;MF:metal ion binding;MF:heme binding;MF:electron carrier activity;	K00405	ccoO	map00190;map02020	Oxidative phosphorylation;Two-component system
DVB73_RS22220	erdR	response regulator transcription factor ErdR	1.952	0.965203	7.90476602191E-12	1.36755245383E-10	no	up	ref_gene	mRNA	32.76	30.79	22.6	48.06	77.17	68.79	64.6733	28.7167	GO:0000160;GO:0006355;GO:0003677	BP:phosphorelay signal transduction system;BP:regulation of transcription, DNA-templated;MF:DNA binding;	------	------	------	------
DVB73_RS20300	alaC	alanine transaminase	2.467	1.30303	1.29958340773E-11	2.24040857897E-10	yes	up	ref_gene	mRNA	12.39	9.75	12.35	29.35	39.2	31.29	33.28	11.4967	GO:0009058;GO:0006807;GO:0071704;GO:0008483;GO:0030170	BP:biosynthetic process;BP:nitrogen compound metabolic process;BP:organic substance metabolic process;MF:transaminase activity;MF:pyridoxal phosphate binding;	K14261	alaC	------	------
DVB73_RS13450	fusA	elongation factor G	1.721	0.783054	1.31989365032E-11	2.26743835508E-10	no	up	ref_gene	mRNA	246.44	254.73	182.36	388.86	531.41	420.46	446.91	227.843	GO:0005737;GO:0097216;GO:0003746;GO:0003924;GO:0005525	CC:cytoplasm;MF:guanosine tetraphosphate binding;MF:translation elongation factor activity;MF:GTPase activity;MF:GTP binding;	K02355	fusA	------	------
DVB73_RS20435	iscR	Fe-S cluster assembly transcriptional regulator IscR	2.315	1.21091	1.55280630677E-11	2.65823065663E-10	yes	up	ref_gene	mRNA	26.52	18.45	17.93	44.4	70.88	54.38	56.5533	20.9667	GO:0003700;GO:0003690	MF:transcription factor activity, sequence-specific DNA binding;MF:double-stranded DNA binding;	K13643	iscR	------	------
DVB73_RS23450	flgC	flagellar basal body rod protein FlgC	0.449	-1.1541	1.60067516803E-11	2.73062913682E-10	yes	down	ref_gene	mRNA	53.78	55.24	41.43	19.6	35.46	24.4	26.4867	50.15	GO:0071973;GO:0030694	BP:bacterial-type flagellum-dependent cell motility;CC:bacterial-type flagellum basal body, rod;	K02388	flgC	map02040	Flagellar assembly
DVB73_RS14575	ahcY	adenosylhomocysteinase	2.269	1.18219	1.61882698145E-11	2.75200586846E-10	yes	up	ref_gene	mRNA	125.05	149.08	74.93	198.24	368.34	335.08	300.553	116.353	GO:0006730;GO:0005737;GO:0004013	BP:one-carbon metabolic process;CC:cytoplasm;MF:adenosylhomocysteinase activity;	K01251	ahcY	map00270	Cysteine and methionine metabolism
DVB73_RS12080	DVB73_RS12080	CoA-acylating methylmalonate-semialdehyde dehydrogenase	0.489	-1.03294	1.94254409542E-11	3.29089823224E-10	yes	down	ref_gene	mRNA	310.09	381.88	200.94	120.26	191.53	182.56	164.783	297.637	GO:0071704;GO:0004491	BP:organic substance metabolic process;MF:methylmalonate-semialdehyde dehydrogenas;	K00140	mmsA	map00280;map00640;map00410;map00562	Valine, leucine and isoleucine degradation;Propanoate metabolism;beta-Alanine metabolism;Inositol phosphate metabolism
DVB73_RS23930	DVB73_RS23930	outer membrane protein OmpK	0.164	-2.61182	2.42397445588E-11	4.09233756414E-10	yes	down	ref_gene	mRNA	4.13	4.73	2.33	0.41	0.65	1.02	0.693333	3.73	GO:0009279	CC:cell outer membrane;	------	------	------	------
DVB73_RS24340	sdhD	succinate dehydrogenase%2C hydrophobic membrane anchor protein	2.197	1.13528	3.08304386124E-11	5.18714183665E-10	yes	up	ref_gene	mRNA	49.08	39.47	34.11	76.75	126.2	113.01	105.32	40.8867	GO:0006099;GO:0005886;GO:0046872;GO:0000104;GO:0020037	BP:tricarboxylic acid cycle;CC:plasma membrane;MF:metal ion binding;MF:succinate dehydrogenase activity;MF:heme binding;	K00242	sdhD	map00020;map00720;map00190;map00650	Citrate cycle (TCA cycle);Carbon fixation pathways in prokaryotes;Oxidative phosphorylation;Butanoate metabolism
DVB73_RS22640	DVB73_RS22640	YcgN family cysteine cluster protein	2.553	1.3522	3.3113924419E-11	5.55225253272E-10	yes	up	ref_gene	mRNA	9.29	10.77	7.37	20.3	34.7	26.79	27.2633	9.14333	------	------	K09160	------	------	------
DVB73_RS06855	DVB73_RS06855	hypothetical protein	2.164	1.11393	3.47251154883E-11	5.80253124336E-10	yes	up	ref_gene	mRNA	35.59	34.32	35.89	84.94	95.17	84.47	88.1933	35.2667	------	------	------	------	------	------
DVB73_RS25460	DVB73_RS25460	nitrite/sulfite reductase	1.874	0.906109	3.72589205511E-11	6.17551474084E-10	no	up	ref_gene	mRNA	47.05	52.78	34.68	88.21	113.6	83.58	95.13	44.8367	GO:0051536;GO:0020037;GO:0016491	MF:iron-sulfur cluster binding;MF:heme binding;MF:oxidoreductase activity;	K00381	cysI	map00920	Sulfur metabolism
DVB73_RS05490	DVB73_RS05490	hypothetical protein	0.312	-1.6797	3.72781666893E-11	6.17551474084E-10	yes	down	ref_gene	mRNA	63.57	72.19	53.85	18.06	31.53	21.04	23.5433	63.2033	------	------	------	------	------	------
DVB73_RS19755	ychF	redox-regulated ATPase YchF	2.108	1.07608	3.73356283351E-11	6.17551474084E-10	yes	up	ref_gene	mRNA	32.21	31.85	26.78	72.52	85.64	60.53	72.8967	30.28	GO:0043023;GO:0016887;GO:0005524;GO:0005525	MF:ribosomal large subunit binding;MF:ATPase activity;MF:ATP binding;MF:GTP binding;	K06942	ychF	------	------
DVB73_RS09320	DVB73_RS09320	lipid II flippase MurJ	1.948	0.962312	4.36829436415E-11	7.20106707302E-10	no	up	ref_gene	mRNA	7.73	8.43	6.56	13.56	18.86	18.47	16.9633	7.57333	------	------	K03980	murJ	------	------
DVB73_RS22205	DVB73_RS22205	hypothetical protein	0.497	-1.00814	5.659771897E-11	9.29873933144E-10	yes	down	ref_gene	mRNA	467.96	457.9	308.84	193.54	260.91	258.87	237.773	411.567	GO:0006355	BP:regulation of transcription, DNA-templated;	------	------	------	------
DVB73_RS12405	carB	carbamoyl-phosphate synthase large subunit	1.802	0.849407	5.77897633165E-11	9.46283214707E-10	no	up	ref_gene	mRNA	76.15	72.97	51.63	103.84	168.72	142.43	138.33	66.9167	GO:0044205;GO:0006526;GO:0004088;GO:0046872;GO:0005524	BP:'de novo' UMP biosynthetic process;BP:arginine biosynthetic process;MF:carbamoyl-phosphate synthas;MF:metal ion binding;MF:ATP binding;	K01955	carB	map00240;map00250	Pyrimidine metabolism;Alanine, aspartate and glutamate metabolism
DVB73_RS11190	DVB73_RS11190	class I SAM-dependent methyltransferase	2.517	1.33187	5.91054888694E-11	9.64601578349E-10	yes	up	ref_gene	mRNA	78.71	79.96	67.71	252.17	197.19	189.02	212.793	75.46	GO:0032259;GO:0008757	BP:methylation;MF:S-adenosylmethionine-dependent methyltransferase activity;	------	------	------	------
DVB73_RS11175	DVB73_RS11175	multidrug efflux RND transporter permease subunit	0.497	-1.0096	6.06854203655E-11	9.87095741227E-10	yes	down	ref_gene	mRNA	5.51	7.29	5.03	2.93	3.62	3.52	3.35667	5.94333	GO:0016020;GO:0022857	CC:membrane;MF:transmembrane transporter activity;	K18138	acrB	map01501;map01503	Cationic antimicrobial peptide (CAMP) resistance
DVB73_RS20165	DVB73_RS20165	sensor domain-containing diguanylate cyclase	2.792	1.48131	7.2079988643E-11	1.16855504767E-9	yes	up	ref_gene	mRNA	1.32	1.7	1.72	4.32	6.14	5.01	5.15667	1.58	GO:0016020;GO:0005886	CC:membrane;CC:plasma membrane;	------	------	------	------
DVB73_RS17500	DVB73_RS17500	LysR substrate-binding domain-containing protein	3.204	1.6797	7.38688875264E-11	1.19360420241E-9	yes	up	ref_gene	mRNA	2.27	1.71	1.48	4.95	9.14	6.17	6.75333	1.82	GO:0006351;GO:0003700;GO:0003677	BP:transcription, DNA-templated;MF:transcription factor activity, sequence-specific DNA binding;MF:DNA binding;	K03566	gcvA	map02026	Biofilm formation - Escherichia coli
DVB73_RS11465	zapE	cell division protein ZapE	2.042	1.03001	7.46772976586E-11	1.20269753071E-9	yes	up	ref_gene	mRNA	14.2	12.6	12.2	27.17	36.87	28.1	30.7133	13	GO:0007049;GO:0051301;GO:0005737;GO:0016887;GO:0005524	BP:cell cycle;BP:cell division;CC:cytoplasm;MF:ATPase activity;MF:ATP binding;	K06916	zapE	------	------
DVB73_RS23475	flgG	flagellar basal-body rod protein FlgG	0.548	-0.868239	8.23728681471E-11	1.32228708999E-9	no	down	ref_gene	mRNA	147.28	138.42	92.46	63.79	95.78	77.34	78.97	126.053	GO:0071973;GO:0009426	BP:bacterial-type flagellum-dependent cell motility;CC:bacterial-type flagellum basal body, distal rod;	K02392	flgG	map02040	Flagellar assembly
DVB73_RS03625	wecB	UDP-N-acetylglucosamine 2-epimerase (non-hydrolyzing)	0.483	-1.05107	8.75403435456E-11	1.40064549673E-9	yes	down	ref_gene	mRNA	24.59	32.57	16.94	10.63	15.51	14.26	13.4667	24.7	GO:0008761	MF:UDP-N-acetylglucosamine 2-epimerase activity;	K01791	wecB	map00520;map00541;map01250;map02020;map05111	Amino sugar and nucleotide sugar metabolism;O-Antigen nucleotide sugar biosynthesis;Biosynthesis of nucleotide sugars;Two-component system;Biofilm formation - Vibrio cholerae
DVB73_RS14595	DVB73_RS14595	YceI family protein	0.553	-0.855599	8.94314931607E-11	1.42624296585E-9	no	down	ref_gene	mRNA	128.63	136.2	101.6	60.91	85.43	87.4	77.9133	122.143	GO:0042597	CC:periplasmic space;	------	------	------	------
DVB73_RS12640	DVB73_RS12640	hypothetical protein	2.222	1.15173	9.17582724067E-11	1.4585990315E-9	yes	up	ref_gene	mRNA	285.72	214.63	241.46	504.71	849.02	592.19	648.64	247.27	------	------	------	------	------	------
DVB73_RS01475	yghU	glutathione-dependent disulfide-bond oxidoreductase	0.524	-0.933353	9.49670492756E-11	1.50472062542E-9	no	down	ref_gene	mRNA	33.22	35.37	22.93	15.01	21.78	17.95	18.2467	30.5067	GO:0016740	MF:transferase activity;	K11209	yghU	------	------
DVB73_RS18350	DVB73_RS18350	L-serine ammonia-lyase	0.381	-1.39163	1.02100077256E-10	1.61252251047E-9	yes	down	ref_gene	mRNA	3.35	4.82	2.79	1.22	1.77	1.76	1.58333	3.65333	GO:0006094;GO:0046872;GO:0003941;GO:0051539	BP:gluconeogenesis;MF:metal ion binding;MF:L-serine ammonia-lyase activity;MF:4 iron, 4 sulfur cluster binding;	K01752	sdaA	map00270;map00260	Cysteine and methionine metabolism;Glycine, serine and threonine metabolism
DVB73_RS25565	DVB73_RS25565	hypothetical protein	0.153	-2.71268	1.14078350578E-10	1.79590869592E-9	yes	down	ref_gene	mRNA	53.87	51.3	36.02	9.16	4.84	9.85	7.95	47.0633	------	------	------	------	------	------
DVB73_RS05790	DVB73_RS05790	cyclic peptide export ABC transporter	0.226	-2.14628	1.23864857446E-10	1.94372545531E-9	yes	down	ref_gene	mRNA	1.78	1.57	1.45	0.39	0.37	0.48	0.413333	1.6	GO:0015833;GO:0016020;GO:0140359;GO:0016887;GO:1904680;GO:0005524	BP:peptide transport;CC:membrane;MF:ABC-type transmembrane transporter activity;MF:ATPase activity;MF:peptide transmembrane transporter activity;MF:ATP binding;	K06160	pvdE	map02010	ABC transporters
DVB73_RS23510	rfbF	glucose-1-phosphate cytidylyltransferase	0.505	-0.985077	1.35909709091E-10	2.12592311729E-9	no	down	ref_gene	mRNA	71.88	58.96	50.8	32.46	38.82	33.61	34.9633	60.5467	GO:0009243;GO:0047343	BP:O antigen biosynthetic process;MF:glucose-1-phosphate cytidylyltransferase activity;	K00978	rfbF	map00520;map00500;map01250;map00541	Amino sugar and nucleotide sugar metabolism;Starch and sucrose metabolism;Biosynthesis of nucleotide sugars;O-Antigen nucleotide sugar biosynthesis
DVB73_RS01280	DVB73_RS01280	alpha/beta fold hydrolase	0.47	-1.08877	1.36998362358E-10	2.13612733155E-9	yes	down	ref_gene	mRNA	14.82	20.32	10.18	6.48	9.32	8.21	8.00333	15.1067	GO:0016787;GO:0016746	MF:hydrolase activity;MF:transferase activity, transferring acyl groups;	------	------	------	------
DVB73_RS23495	flgK	flagellar hook-associated protein FlgK	0.543	-0.882248	1.37508296588E-10	2.13727180983E-9	no	down	ref_gene	mRNA	23.83	25.07	17.68	13.01	14.43	13.31	13.5833	22.1933	GO:0044780;GO:0009424;GO:0005576;GO:0005198	BP:bacterial-type flagellum assembly;CC:bacterial-type flagellum hook;CC:extracellular region;MF:structural molecule activity;	K02396	flgK	map02040	Flagellar assembly
DVB73_RS19580	DVB73_RS19580	polyprenyl synthetase family protein	1.77	0.823487	1.44269191627E-10	2.23525937407E-9	no	up	ref_gene	mRNA	25.39	28.39	22.13	44.88	59.49	49.78	51.3833	25.3033	GO:0008299;GO:0016740	BP:isoprenoid biosynthetic process;MF:transferase activity;	K02523	ispB	map00900	Terpenoid backbone biosynthesis
DVB73_RS04335	DVB73_RS04335	MarR family transcriptional regulator	2.237	1.16166	1.50703985832E-10	2.32759215973E-9	yes	up	ref_gene	mRNA	16.78	24.17	16.02	43.11	57.11	47.16	49.1267	18.99	GO:0003700	MF:transcription factor activity, sequence-specific DNA binding;	------	------	------	------
DVB73_RS03690	peaD	quinohemoprotein amine dehydrogenase subunit beta	0.324	-1.62557	1.52264941645E-10	2.34430551664E-9	yes	down	ref_gene	mRNA	6.18	9.94	4.79	2.33	2.1	3.07	2.5	6.97	------	------	------	------	------	------
DVB73_RS18340	choW	choline ABC transporter permease subunit	0.354	-1.49828	1.56933434911E-10	2.40860845557E-9	yes	down	ref_gene	mRNA	15.56	21.33	10.3	3.76	6.88	8.39	6.34333	15.73	GO:0055085;GO:0005886	BP:transmembrane transport;CC:plasma membrane;	K02001	proW	map02010	ABC transporters
DVB73_RS18355	DVB73_RS18355	GlxA family transcriptional regulator	0.521	-0.941233	1.61452605566E-10	2.47022486516E-9	no	down	ref_gene	mRNA	59.2	66.89	39.46	26.32	33.48	37.42	32.4067	55.1833	GO:0006351;GO:0009893;GO:0003700;GO:0043565	BP:transcription, DNA-templated;BP:positive regulation of metabolic process;MF:transcription factor activity, sequence-specific DNA binding;MF:sequence-specific DNA binding;	K21826	gbdR	------	------
DVB73_RS03015	DVB73_RS03015	ABC transporter ATP-binding protein	0.358	-1.48271	1.78831076191E-10	2.72759174152E-9	yes	down	ref_gene	mRNA	12.37	16.24	9.09	4.06	4.72	6.46	5.08	12.5667	GO:0005886;GO:0016887;GO:0005524	CC:plasma membrane;MF:ATPase activity;MF:ATP binding;	K02003	------	------	------
DVB73_RS13455	rpsG	30S ribosomal protein S7	1.717	0.780135	1.93904500299E-10	2.94831190516E-9	no	up	ref_gene	mRNA	559.48	546.02	401.51	780.2	1263.76	959.92	1001.29	502.337	GO:0006412;GO:0015935;GO:0003735;GO:0000049;GO:0019843	BP:translation;CC:small ribosomal subunit;MF:structural constituent of ribosome;MF:tRNA binding;MF:rRNA binding;	K02992	rpsG	map03010	Ribosome
DVB73_RS18500	DVB73_RS18500	DUF2780 domain-containing protein	2.468	1.30316	2.07996910091E-10	3.15279526874E-9	yes	up	ref_gene	mRNA	19.36	18.61	14	29.8	75.87	45.8	50.49	17.3233	------	------	------	------	------	------
DVB73_RS23490	flgJ	flagellar assembly peptidoglycan hydrolase FlgJ	0.502	-0.993199	2.0912675591E-10	3.16013764487E-9	no	down	ref_gene	mRNA	15.55	15.34	12.28	6.44	9.92	8.69	8.35	14.39	GO:0008152;GO:0044780;GO:0042597;GO:0016798;GO:0004040	BP:metabolic process;BP:bacterial-type flagellum assembly;CC:periplasmic space;MF:hydrolase activity, acting on glycosyl bonds;MF:amidase activity;	K02395	flgJ	map02040	Flagellar assembly
DVB73_RS09545	DVB73_RS09545	glycine betaine ABC transporter substrate-binding protein	0.543	-0.880556	2.43167978078E-10	3.6632320636E-9	no	down	ref_gene	mRNA	84.97	99.45	61.09	40.89	53.39	56.99	50.4233	81.8367	GO:0043190;GO:0022857	CC:ATP-binding cassett;MF:transmembrane transporter activity;	K02002	proX	map02010	ABC transporters
DVB73_RS22165	rpoS	RNA polymerase sigma factor RpoS	0.513	-0.962341	2.67009192287E-10	4.01005216392E-9	no	down	ref_gene	mRNA	216.62	274.21	146.42	96.76	131.78	140.43	122.99	212.417	GO:0006352;GO:0005737;GO:0016987;GO:0003677	BP:DNA-templated transcription, initiation;CC:cytoplasm;MF:sigma factor activity;MF:DNA binding;	K03087	rpoS	map02026;map05111	Biofilm formation - Escherichia coli;Biofilm formation - Vibrio cholerae
DVB73_RS23370	lpdA	dihydrolipoyl dehydrogenase	0.504	-0.987281	3.0299525494E-10	4.53658950516E-9	no	down	ref_gene	mRNA	130.4	173.48	86.49	56.85	87.78	77.75	74.1267	130.123	GO:0005737;GO:0050660;GO:0004148	CC:cytoplasm;MF:flavin adenine dinucleotide binding;MF:dihydrolipoyl dehydrogenase activity;	K00382	lpd	map00630;map00310;map00640;map00785;map00620;map00010;map00260;map00020;map00280;map00380	Citrate cycle (TCA cycle);Valine, leucine and isoleucine degradation;Tryptophan metabolism
DVB73_RS06805	tssC	type VI secretion system contractile sheath large subunit	2.123	1.08592	3.11448637513E-10	4.64796510494E-9	yes	up	ref_gene	mRNA	4.5	5.04	4.53	10.77	12.68	10.86	11.4367	4.69	------	------	K11900	impC	map02025	Biofilm formation - Pseudomonas aeruginosa
DVB73_RS03700	peaB	quinohemoprotein amine dehydrogenase maturation protein	0.346	-1.53047	3.12332622452E-10	4.64796510494E-9	yes	down	ref_gene	mRNA	4.06	6.67	3.33	1.3	2.35	1.9	1.85	4.68667	GO:0046872;GO:0051539;GO:0016491	MF:metal ion binding;MF:4 iron, 4 sulfur cluster binding;MF:oxidoreductase activity;	K06871	------	------	------
DVB73_RS19195	rpsT	30S ribosomal protein S20	1.894	0.921393	3.13327453178E-10	4.64864003261E-9	no	up	ref_gene	mRNA	365.94	337.12	338.18	667.41	859.92	768.24	765.19	347.08	GO:0006412;GO:1990904;GO:0005840;GO:0003735;GO:0019843	BP:translation;CC:ribonucleoprotein complex;CC:ribosome;MF:structural constituent of ribosome;MF:rRNA binding;	K02968	rpsT	map03010	Ribosome
DVB73_RS22745	DVB73_RS22745	VWA domain-containing protein	0.504	-0.987279	3.15240226792E-10	4.66288867182E-9	no	down	ref_gene	mRNA	20.46	23.57	14.96	8.26	12.59	13.15	11.3333	19.6633	------	------	K09989	------	------	------
DVB73_RS10420	DVB73_RS10420	bacterioferritin-associated ferredoxin	0.415	-1.26855	3.54582681722E-10	5.22902653527E-9	yes	down	ref_gene	mRNA	740.1	607.82	430.43	288.28	268.42	275.17	277.29	592.783	------	------	K02192	bfd	------	------
DVB73_RS19030	DVB73_RS19030	ABC transporter permease	0.366	-1.44952	3.57525005024E-10	5.25658385765E-9	yes	down	ref_gene	mRNA	4.41	4.89	3.07	1.52	1.95	1.66	1.71	4.12333	GO:0055085;GO:0005886	BP:transmembrane transport;CC:plasma membrane;	K02054	------	map02024	Quorum sensing
DVB73_RS03525	DVB73_RS03525	acyltransferase	0.535	-0.901792	3.6173580069E-10	5.30257029993E-9	no	down	ref_gene	mRNA	53.9	59.4	41.28	27.97	31.81	34.13	31.3033	51.5267	GO:0009245;GO:0016746	BP:lipid A biosynthetic process;MF:transferase activity, transferring acyl groups;	------	------	------	------
DVB73_RS22760	cysK	cysteine synthase A	0.579	-0.789367	3.90635919147E-10	5.7091148064E-9	no	down	ref_gene	mRNA	86.82	93.32	61.43	43.26	58.25	57.58	53.03	80.5233	GO:0006535;GO:0004124	BP:cysteine biosynthetic process from serine;MF:cysteine synthase activity;	K01738	cysK	map00270;map00920	Cysteine and methionine metabolism;Sulfur metabolism
DVB73_RS13660	DVB73_RS13660	3-oxoacyl-ACP reductase	0.44	-1.18547	4.0168255752E-10	5.85308869529E-9	yes	down	ref_gene	mRNA	9.29	10.58	6.59	2.88	5.46	5.05	4.46333	8.82	GO:0004316;GO:0016491	MF:3-oxoacyl-[acyl-carrier-protein] reductas;MF:oxidoreductase activity;	K00059	fabG	map00780;map00061;map00333	Biotin metabolism;Fatty acid biosynthesis;Prodigiosin biosynthesis
DVB73_RS06385	DVB73_RS06385	inactive transglutaminase family protein	1.821	0.865076	4.0974856713E-10	5.95290499902E-9	no	up	ref_gene	mRNA	21.63	19.09	16.69	34.51	46.94	38.84	40.0967	19.1367	GO:0016020	CC:membrane;	------	------	------	------
DVB73_RS10100	DVB73_RS10100	acetolactate synthase large subunit	1.817	0.861574	4.45225328093E-10	6.44918108386E-9	no	up	ref_gene	mRNA	38.27	45.32	26.52	57.03	92.73	78.35	76.0367	36.7033	GO:0019752;GO:0003824;GO:0000287;GO:0016874;GO:0030976	BP:carboxylic acid metabolic process;MF:catalytic activity;MF:magnesium ion binding;MF:ligase activity;MF:thiamine pyrophosphate binding;	K01652	ilvB	map00660;map00290;map00770;map00650	C5-Branched dibasic acid metabolism;Valine, leucine and isoleucine biosynthesis;Pantothenate and CoA biosynthesis;Butanoate metabolism
DVB73_RS14735	DVB73_RS14735	phasin family protein	0.569	-0.812292	4.58840205111E-10	6.62678951098E-9	no	down	ref_gene	mRNA	281.83	339.48	224.41	164.65	184.82	193.58	181.017	281.907	------	------	------	------	------	------
DVB73_RS17765	DVB73_RS17765	LysE family transporter	0.515	-0.95705	5.25999456069E-10	7.57439216739E-9	no	down	ref_gene	mRNA	33.18	35.83	27.69	17.94	20.32	18.56	18.94	32.2333	GO:0006865;GO:0005886	BP:amino acid transport;CC:plasma membrane;	K05834	rhtB	------	------
DVB73_RS25660	DVB73_RS25660	PA1571 family protein	0.56	-0.836341	5.39054952454E-10	7.73962770445E-9	no	down	ref_gene	mRNA	547.7	519.49	398.38	248.27	339.23	364.09	317.197	488.523	------	------	------	------	------	------
DVB73_RS11830	DVB73_RS11830	PAS domain S-box protein	0.595	-0.749797	5.78977317724E-10	8.28851739057E-9	no	down	ref_gene	mRNA	295.23	307.6	234.81	150.12	237.69	194.12	193.977	279.213	------	------	------	------	------	------
DVB73_RS06880	sctN	type III secretion system ATPase SctN	1.968	0.976446	5.89258928543E-10	8.41111286923E-9	no	up	ref_gene	mRNA	15.97	19.03	16.8	30.9	43.56	44.02	39.4933	17.2667	GO:0030254;GO:0005737;GO:0030257;GO:0016887;GO:0046933;GO:0046961;GO:0005524	BP:protein secretion by the type III secretion system;CC:cytoplasm;CC:type III protein secretion system complex;MF:ATPase activity;MF:proton-transporting ATP synthase activity, rotational mechanism;MF:proton-transporting ATPase activity, rotational mechanism;MF:ATP binding;	K03224	yscN	map03070	Bacterial secretion system
DVB73_RS16210	DVB73_RS16210	acyl-CoA dehydrogenase	0.36	-1.47193	5.94425676659E-10	8.46019800268E-9	yes	down	ref_gene	mRNA	299.26	183.35	215.37	110.7	105.46	69.87	95.3433	232.66	GO:0003995;GO:0050660;GO:0004361	MF:acyl-CoA dehydrogenase activity;MF:flavin adenine dinucleotide binding;MF:glutaryl-CoA dehydrogenase activity;	K00252	gcdH	map00362;map00310;map00380;map00071	Benzoate degradation;Lysine degradation;Tryptophan metabolism;Fatty acid degradation
DVB73_RS23525	DVB73_RS23525	class I SAM-dependent methyltransferase	0.471	-1.08546	6.32881604E-10	8.9814154585E-9	yes	down	ref_gene	mRNA	9.57	10.24	6.98	4.49	5.11	4.67	4.75667	8.93	GO:0032259;GO:0008757	BP:methylation;MF:S-adenosylmethionine-dependent methyltransferase activity;	------	------	------	------
DVB73_RS01765	DVB73_RS01765	CoA transferase subunit B	0.486	-1.04154	6.55128049829E-10	9.27025124845E-9	yes	down	ref_gene	mRNA	88.74	120	58.24	38.04	57.26	51.75	49.0167	88.9933	GO:0042952;GO:0047569;GO:0008410	BP:beta-ketoadipate pathway;MF:3-oxoadipate CoA-transferase activity;MF:CoA-transferase activity;	K01029	scoB	map00280;map00650	Valine, leucine and isoleucine degradation;Butanoate metabolism
DVB73_RS16945	DVB73_RS16945	autotransporter strand-loop-strand O-heptosyltransferase	1.892	0.919791	6.95559112292E-10	9.81399831062E-9	no	up	ref_gene	mRNA	20.12	23.27	14.88	31.05	45.11	49.53	41.8967	19.4233	GO:0016757	MF:transferase activity, transferring glycosyl groups;	------	------	------	------
DVB73_RS18120	nudE	ADP compounds hydrolase NudE	1.747	0.804561	7.12048760593E-10	1.00177894594E-8	no	up	ref_gene	mRNA	21.7	22.29	15.25	31.27	44.18	42.6	39.35	19.7467	GO:0016787	MF:hydrolase activity;	K08312	nudE	map00230	Purine metabolism
DVB73_RS25535	DVB73_RS25535	hypothetical protein	2.054	1.03853	7.49644494066E-10	1.05165027019E-8	yes	up	ref_gene	mRNA	13.51	11.68	8.34	20.46	27.6	30.39	26.15	11.1767	------	------	------	------	------	------
DVB73_RS02025	DVB73_RS02025	transporter substrate-binding domain-containing protein	0.324	-1.62734	7.5401823242E-10	1.05476379026E-8	yes	down	ref_gene	mRNA	9.18	11.23	4.79	2.78	3.08	3.19	3.01667	8.4	GO:0110165	CC:cellular anatomical entity;	K02030	------	------	------
DVB73_RS20375	DVB73_RS20375	trypsin-like peptidase domain-containing protein	2.384	1.25344	7.65822350649E-10	1.0682239968E-8	yes	up	ref_gene	mRNA	14.8	14.42	10.73	24.01	37.22	48.82	36.6833	13.3167	------	------	------	------	------	------
DVB73_RS21880	DVB73_RS21880	hypothetical protein	1.825	0.868214	7.85507266292E-10	1.09256919766E-8	no	up	ref_gene	mRNA	617.19	590.84	404.58	792.15	1389.82	1285.05	1155.67	537.537	------	------	------	------	------	------
DVB73_RS19510	DVB73_RS19510	hypothetical protein	2.172	1.11872	8.31125233474E-10	1.15274479974E-8	yes	up	ref_gene	mRNA	22.03	19.65	14.81	30.29	57.26	55.34	47.63	18.83	------	------	------	------	------	------
DVB73_RS24365	lpdA	dihydrolipoyl dehydrogenase	1.628	0.702876	9.42231102797E-10	1.30315352522E-8	no	up	ref_gene	mRNA	186.99	207.21	155.99	273.23	409.28	349.31	343.94	183.397	GO:0005737;GO:0050660;GO:0004148	CC:cytoplasm;MF:flavin adenine dinucleotide binding;MF:dihydrolipoyl dehydrogenase activity;	K00382	lpd	map00630;map00310;map00640;map00785;map00620;map00010;map00260;map00020;map00280;map00380	Citrate cycle (TCA cycle);Valine, leucine and isoleucine degradation;Tryptophan metabolism
DVB73_RS06825	DVB73_RS06825	YopD family type III secretion system translocon subunit	1.728	0.789352	9.70482737392E-10	1.33844605134E-8	no	up	ref_gene	mRNA	39.08	40.84	31.07	62.69	84.3	73.58	73.5233	36.9967	------	------	------	------	------	------
DVB73_RS12360	secG	preprotein translocase subunit SecG	1.982	0.986815	9.80485588857E-10	1.34844310198E-8	no	up	ref_gene	mRNA	230.58	257.81	235.43	513.6	568.26	584.11	555.323	241.273	GO:0009306;GO:0005886;GO:0015450	BP:protein secretion;CC:plasma membrane;MF:P-P-bond-hydrolysis-driven protein transmembrane transporter activity;	K03075	secG	map02024;map03070;map03060	Quorum sensing;Bacterial secretion system;Protein export
DVB73_RS10550	DVB73_RS10550	amino acid permease	1.855	0.891574	1.04058979523E-9	1.42709457631E-8	no	up	ref_gene	mRNA	8.03	7.61	5.8	13.27	15.94	15.96	15.0567	7.14667	GO:0006865;GO:0055085;GO:0016020	BP:amino acid transport;BP:transmembrane transport;CC:membrane;	K03293	------	------	------
DVB73_RS03705	peaA	quinohemoprotein amine dehydrogenase subunit alpha	0.508	-0.97707	1.04497712161E-9	1.42910837637E-8	no	down	ref_gene	mRNA	8.1	10.84	6.94	4.45	5.45	5	4.96667	8.62667	GO:0020037;GO:0009055	MF:heme binding;MF:electron carrier activity;	K08685	qhpA	map00680	Methane metabolism
DVB73_RS24535	DVB73_RS24535	hypothetical protein	0.554	-0.852514	1.10890132474E-9	1.51230665346E-8	no	down	ref_gene	mRNA	245.64	245.32	181.35	109.85	155.4	166.76	144.003	224.103	------	------	------	------	------	------
DVB73_RS23995	xdhB	xanthine dehydrogenase molybdopterin binding subunit	0.453	-1.14092	1.21067488997E-9	1.64651785036E-8	yes	down	ref_gene	mRNA	5.77	7.04	3.61	2.22	2.9	3.23	2.78333	5.47333	GO:0005506;GO:0030151;GO:0016491	MF:iron ion binding;MF:molybdenum ion binding;MF:oxidoreductase activity;	K13482	xdhB	map01232;map00230	Nucleotide metabolism;Purine metabolism
DVB73_RS19745	DVB73_RS19745	IS110 family transposase	0.018	-5.76238	1.41040736528E-9	1.91284057075E-8	yes	down	ref_gene	mRNA	11.77	20.11	15.62	0.03	0.3	0.73	0.353333	15.8333	GO:0006313;GO:0004803;GO:0003677	BP:transposition, DNA-mediated;MF:transposase activity;MF:DNA binding;	------	------	------	------
DVB73_RS14580	metF	methylenetetrahydrofolate reductase [NAD(P)H]	2.035	1.02504	1.49793690145E-9	2.02593896948E-8	yes	up	ref_gene	mRNA	27.3	36.34	17.95	45.91	78.85	64.31	63.0233	27.1967	GO:0009086;GO:0106312;GO:0035999;GO:0005829	BP:methionine biosynthetic process;BP:old GO;BP:tetrahydrofolate interconversion;CC:cytosol;	K00297	metF	map00720;map00670	Carbon fixation pathways in prokaryotes;One carbon pool by folate
DVB73_RS17825	DVB73_RS17825	fumarate reductase/succinate dehydrogenase flavoprotein subunit	3.953	1.98306	1.69470592253E-9	2.2857521203E-8	yes	up	ref_gene	mRNA	0.97	0.73	0.52	4.23	3.17	2.18	3.19333	0.74	GO:0016491	MF:oxidoreductase activity;	------	------	------	------
DVB73_RS01105	DVB73_RS01105	DUF4142 domain-containing protein	0.326	-1.61876	1.94100410919E-9	2.61075717543E-8	yes	down	ref_gene	mRNA	11.53	13.33	10.26	4.98	3.9	3.99	4.29	11.7067	------	------	K08995	------	------	------
DVB73_RS14320	DVB73_RS14320	TolC family outer membrane protein	1.625	0.700273	1.95470201434E-9	2.62197837321E-8	no	up	ref_gene	mRNA	255.42	254.86	192.91	360.81	532.44	419.07	437.44	234.397	GO:0019867;GO:0015562	CC:outer membrane;MF:efflux transmembrane transporter activity;	K12340	tolC	map03070;map01501;map01503;map02020;map04626;map05133	Cationic antimicrobial peptide (CAMP) resistance;Two-component system;Plant-pathogen interaction;Pertussis
DVB73_RS26180	DVB73_RS26180	copper resistance protein B	1.818	0.862164	2.1085551642E-9	2.82062461309E-8	no	up	ref_gene	mRNA	20.21	21.95	15.57	32.93	41.16	45.5	39.8633	19.2433	GO:0006878;GO:0009279;GO:0005507	BP:cellular copper ion homeostasis;CC:cell outer membrane;MF:copper ion binding;	K07233	pcoB	------	------
DVB73_RS24595	DVB73_RS24595	hypothetical protein	2.093	1.06554	2.44215286908E-9	3.25797832344E-8	yes	up	ref_gene	mRNA	47.27	34.61	36.66	70.22	127.21	94.92	97.45	39.5133	------	------	------	------	------	------
DVB73_RS15215	DVB73_RS15215	homoserine O-acetyltransferase	1.859	0.894886	2.66773641668E-9	3.54924931959E-8	no	up	ref_gene	mRNA	10.38	10.17	8.68	17.22	25.28	20.31	20.9367	9.74333	GO:0009086;GO:0005737;GO:0004414;GO:0008899	BP:methionine biosynthetic process;CC:cytoplasm;MF:homoserine O-acetyltransferase activity;MF:homoserine O-succinyltransferase activity;	K00641	metX	map00270;map00920	Cysteine and methionine metabolism;Sulfur metabolism
DVB73_RS05340	rbsK	ribokinase	0.34	-1.55435	2.69738965089E-9	3.57897553679E-8	yes	down	ref_gene	mRNA	5.39	7.28	6.69	2.51	2.38	2.69	2.52667	6.45333	GO:0019303;GO:0005737;GO:0046872;GO:0004747;GO:0005524	BP:D-ribose catabolic process;CC:cytoplasm;MF:metal ion binding;MF:ribokinase activity;MF:ATP binding;	K00852	rbsK	map00030	Pentose phosphate pathway
DVB73_RS16650	DVB73_RS16650	anti-phage dCTP deaminase	1.72	0.782708	2.72628446786E-9	3.60753750125E-8	no	up	ref_gene	mRNA	62.67	70.03	55.4	108.1	126.41	134.76	123.09	62.7	GO:0016787;GO:0008270	MF:hydrolase activity;MF:zinc ion binding;	------	------	------	------
DVB73_RS22030	frr	ribosome recycling factor	1.655	0.726667	2.98306719571E-9	3.93668382485E-8	no	up	ref_gene	mRNA	95.92	105.81	72.69	140.3	211.39	172.67	174.787	91.4733	GO:0006415;GO:0005737	BP:translational termination;CC:cytoplasm;	K02838	frr	------	------
DVB73_RS16585	DVB73_RS16585	dodecin	0.546	-0.871853	3.00450819631E-9	3.95432046482E-8	no	down	ref_gene	mRNA	183.86	217.62	139.39	87.32	119.41	132.8	113.177	180.29	------	------	K09165	------	------	------
DVB73_RS05335	rbsD	D-ribose pyranase	0.228	-2.13096	3.09143274683E-9	4.0578162811E-8	yes	down	ref_gene	mRNA	10.72	10.16	8.91	1.74	3.39	2.93	2.68667	9.93	GO:0019303;GO:0005737;GO:0016872;GO:0062193;GO:0048029	BP:D-ribose catabolic process;CC:cytoplasm;MF:intramolecular lyase activity;MF:D-ribose pyranase activity;MF:monosaccharide binding;	K06726	rbsD	map02010	ABC transporters
DVB73_RS07010	DVB73_RS07010	response regulator transcription factor	1.756	0.812342	3.15303314445E-9	4.12760702546E-8	no	up	ref_gene	mRNA	246.4	223.95	175.74	317.37	514.42	481.37	437.72	215.363	GO:0000160;GO:0006355;GO:0003677	BP:phosphorelay signal transduction system;BP:regulation of transcription, DNA-templated;MF:DNA binding;	K07690	evgA	map02020;map05133	Two-component system;Pertussis
DVB73_RS04790	DVB73_RS04790	OprD family porin	2.662	1.41253	3.22013623354E-9	4.20420986651E-8	yes	up	ref_gene	mRNA	1.59	1.29	1	3.92	3.9	3.77	3.86333	1.29333	GO:0016020	CC:membrane;	------	------	------	------
DVB73_RS23835	DVB73_RS23835	aspartate/glutamate racemase family protein	0.244	-2.03288	3.2866977032E-9	4.279699988E-8	yes	down	ref_gene	mRNA	3.61	5.17	2.32	0.81	0.88	1.33	1.00667	3.7	GO:0006807;GO:0036361	BP:nitrogen compound metabolic process;MF:racemase activity, acting on amino acids and derivatives;	K16841	hpxA	map00230	Purine metabolism
DVB73_RS23485	DVB73_RS23485	flagellar basal body P-ring protein FlgI	0.54	-0.888815	3.31675341676E-9	4.30738056458E-8	no	down	ref_gene	mRNA	30.35	29.46	24.52	16.62	18.49	16.77	17.2933	28.11	GO:0071973;GO:0009428;GO:0030288;GO:0005198	BP:bacterial-type flagellum-dependent cell motility;CC:bacterial-type flagellum basal body, distal rod, P ring;CC:outer membrane-bounded periplasmic space;MF:structural molecule activity;	K02394	flgI	map02040	Flagellar assembly
DVB73_RS23380	DVB73_RS23380	alpha-ketoacid dehydrogenase subunit beta	0.467	-1.09972	3.48857596283E-9	4.51853648518E-8	yes	down	ref_gene	mRNA	149.6	203.92	94.43	52.58	94.53	90.14	79.0833	149.317	GO:0003824	MF:catalytic activity;	K00167	bkdA2	map00785;map00640;map00280	Lipoic acid metabolism;Propanoate metabolism;Valine, leucine and isoleucine degradation
DVB73_RS16440	DVB73_RS16440	methionine ABC transporter ATP-binding protein	1.891	0.919045	3.63873328785E-9	4.7005905481E-8	no	up	ref_gene	mRNA	9.57	10.18	8.75	16.39	24.74	21.45	20.86	9.5	GO:0005886;GO:0033232;GO:0016887;GO:0005524	CC:plasma membrane;MF:D-methionine-transporting ATPase activity;MF:ATPase activity;MF:ATP binding;	K02071	metN	map02010	ABC transporters
DVB73_RS13315	rpsD	30S ribosomal protein S4	1.76	0.815513	3.68534854129E-9	4.74828064688E-8	no	up	ref_gene	mRNA	191.81	183.42	158.28	309.08	458.04	325.74	364.287	177.837	GO:0006412;GO:0015935;GO:0003735;GO:0019843	BP:translation;CC:small ribosomal subunit;MF:structural constituent of ribosome;MF:rRNA binding;	K02986	rpsD	map03010	Ribosome
DVB73_RS20975	DVB73_RS20975	response regulator transcription factor	1.94	0.956075	4.11265300478E-9	5.28492102661E-8	no	up	ref_gene	mRNA	16.63	19.28	12.56	30.84	41.35	35.59	35.9267	16.1567	GO:0000160;GO:0043565	BP:phosphorelay signal transduction system;MF:sequence-specific DNA binding;	K15012	regA	map02020	Two-component system
DVB73_RS06845	DVB73_RS06845	hypothetical protein	2.788	1.47937	4.2359947666E-9	5.42917025583E-8	yes	up	ref_gene	mRNA	18.14	19.58	15.11	41.4	77.25	57.27	58.64	17.61	------	------	------	------	------	------
DVB73_RS06655	DVB73_RS06655	PACE efflux transporter	2.077	1.05456	4.71698669265E-9	6.02986079562E-8	yes	up	ref_gene	mRNA	31.88	32.98	23.45	42.83	97.86	73.95	71.5467	29.4367	GO:0016020	CC:membrane;	------	------	------	------
DVB73_RS19380	DVB73_RS19380	hypothetical protein	1.96	0.971209	4.80283024421E-9	6.12360856136E-8	no	up	ref_gene	mRNA	105.48	110.56	74.04	153.08	232.93	273.24	219.75	96.6933	------	------	------	------	------	------
DVB73_RS13510	tuf	elongation factor Tu	1.589	0.668029	5.46458465732E-9	6.94924843695E-8	no	up	ref_gene	mRNA	664.92	755.04	480.87	966.29	1278.45	1180.1	1141.61	633.61	GO:0005737;GO:0097216;GO:0003746;GO:0003924;GO:0005525	CC:cytoplasm;MF:guanosine tetraphosphate binding;MF:translation elongation factor activity;MF:GTPase activity;MF:GTP binding;	K02358	tuf	map04626	Plant-pathogen interaction
DVB73_RS11350	mraY	phospho-N-acetylmuramoyl-pentapeptide-transferase	1.777	0.829131	5.75356574329E-9	7.29778701532E-8	no	up	ref_gene	mRNA	12.55	14.59	10.4	21.99	29.91	24.44	25.4467	12.5133	GO:0071555;GO:0008360;GO:0007049;GO:0009252;GO:0051301;GO:0005886;GO:0008963;GO:0046872;GO:0051992	BP:cell wall organization;BP:regulation of cell shape;BP:cell cycle;BP:peptidoglycan biosynthetic process;BP:cell division;CC:plasma membrane;MF:phospho-N-acetylmuramoyl-pentapeptide-transferase activity;MF:metal ion binding;MF:UDP-N-acetylmuramoyl-L-alanyl-D-glutamyl-meso-2,6-diaminopimelyl-D-alanyl-D-alanin;	K01000	mraY	map00550;map01502	Peptidoglycan biosynthesis;Vancomycin resistance
DVB73_RS03580	DVB73_RS03580	glycosyltransferase family 61 protein	0.543	-0.88034	5.85778440582E-9	7.41077841108E-8	no	down	ref_gene	mRNA	31.83	29.54	19.06	12.94	20.75	16.17	16.62	26.81	GO:0016757	MF:transferase activity, transferring glycosyl groups;	------	------	------	------
DVB73_RS25770	DVB73_RS25770	hypothetical protein	1.947	0.961132	5.97003530144E-9	7.52248057221E-8	no	up	ref_gene	mRNA	15.8	13.78	9.97	20.62	36.26	31.95	29.61	13.1833	------	------	K01173	------	map04210	Apoptosis
DVB73_RS23585	DVB73_RS23585	sigma-54 dependent transcriptional regulator	0.512	-0.966607	5.97680748078E-9	7.52248057221E-8	no	down	ref_gene	mRNA	13.14	13.88	12.23	6.79	7.76	8.49	7.68	13.0833	GO:0006355;GO:0000160;GO:0043565;GO:0016887;GO:0005524	BP:regulation of transcription, DNA-templated;BP:phosphorelay signal transduction system;MF:sequence-specific DNA binding;MF:ATPase activity;MF:ATP binding;	K10943	flrC	map02040;map02020;map05111	Flagellar assembly;Two-component system;Biofilm formation - Vibrio cholerae
DVB73_RS10685	rpoE	RNA polymerase sigma factor RpoE	1.805	0.852329	6.11671880149E-9	7.67883468003E-8	no	up	ref_gene	mRNA	887.72	757.83	675.01	1170.34	2094.45	1661.38	1642.06	773.52	GO:0006352;GO:0016987;GO:0003677	BP:DNA-templated transcription, initiation;MF:sigma factor activity;MF:DNA binding;	K03088	rpoE	------	------
DVB73_RS13805	purH	bifunctional phosphoribosylaminoimidazolecarboxamide formyltransferase/IMP cyclohydrolase	1.726	0.78773	6.90681661938E-9	8.64853559297E-8	no	up	ref_gene	mRNA	17.57	19.71	13.01	26.63	41.88	30.92	33.1433	16.7633	GO:0006189;GO:0003937;GO:0004643	BP:'de novo' IMP biosynthetic process;MF:IMP cyclohydrolase activity;MF:phosphoribosylaminoimidazolecarboxamide formyltransferase activity;	K00602	purH	map01523;map00230;map00670	Antifolate resistance;Purine metabolism;One carbon pool by folate
DVB73_RS17090	DVB73_RS17090	FMN-binding negative transcriptional regulator	0.445	-1.16884	6.99462528841E-9	8.73614423776E-8	yes	down	ref_gene	mRNA	16.22	19.71	12.79	5.86	11.06	8.3	8.40667	16.24	------	------	K07734	paiB	------	------
DVB73_RS01775	DVB73_RS01775	TerC family protein	2.234	1.15971	7.6993444853E-9	9.59185511451E-8	yes	up	ref_gene	mRNA	9.57	6.16	7.72	18.01	24.37	18.65	20.3433	7.81667	GO:0016020;GO:0050660	CC:membrane;MF:flavin adenine dinucleotide binding;	------	------	------	------
DVB73_RS01810	DVB73_RS01810	response regulator	0.529	-0.918828	7.76287093152E-9	9.64645078191E-8	no	down	ref_gene	mRNA	6.95	6.71	4.87	3.1	4.44	3.65	3.73	6.17667	GO:0000155	MF:phosphorelay sensor kinase activity;	------	------	------	------
DVB73_RS07045	DVB73_RS07045	formate dehydrogenase subunit gamma	0.424	-1.23803	8.27334442279E-9	1.02547580491E-7	yes	down	ref_gene	mRNA	30.43	42.1	19.34	9.51	18.72	16.48	14.9033	30.6233	GO:0046872;GO:0051537;GO:0016491	MF:metal ion binding;MF:2 iron, 2 sulfur cluster binding;MF:oxidoreductase activity;	K00127	fdoI	map00680;map00630	Methane metabolism;Glyoxylate and dicarboxylate metabolism
DVB73_RS15235	hemW	radical SAM family heme chaperone HemW	2.262	1.17758	1.00007616652E-8	1.23645780588E-7	yes	up	ref_gene	mRNA	4.77	5.36	4.76	8.27	17.41	14.16	13.28	4.96333	GO:0006779;GO:0005737;GO:0004109;GO:0046872;GO:0051539	BP:porphyrin-containing compound biosynthetic process;CC:cytoplasm;MF:coproporphyrinogen oxidase activity;MF:metal ion binding;MF:4 iron, 4 sulfur cluster binding;	------	------	------	------
DVB73_RS23040	DVB73_RS23040	retention module-containing protein	0.503	-0.992525	1.00620853769E-8	1.24090604548E-7	no	down	ref_gene	mRNA	36.44	48.86	22.62	14.87	23.29	22.73	20.2967	35.9733	------	------	K20276	bapA	map02024	Quorum sensing
DVB73_RS06800	tssD	type VI secretion system tube protein TssD	2.632	1.39614	1.01749006564E-8	1.2516661712E-7	yes	up	ref_gene	mRNA	8.39	5.61	7.23	18.72	23.67	22.73	21.7067	7.07667	------	------	K11903	hcp	map03070;map02025	Bacterial secretion system;Biofilm formation - Pseudomonas aeruginosa
DVB73_RS01460	DVB73_RS01460	carboxynorspermidine decarboxylase	1.779	0.831209	1.07284113114E-8	1.31644866618E-7	no	up	ref_gene	mRNA	20.36	22.04	15.09	35.54	46.87	33.91	38.7733	19.1633	GO:0008295;GO:0045312;GO:0005737;GO:0016831	BP:spermidine biosynthetic process;BP:nor-spermidine biosynthetic process;CC:cytoplasm;MF:carboxy-lyase activity;	K13747	nspC	map00330	Arginine and proline metabolism
DVB73_RS05850	DVB73_RS05850	RNA polymerase factor sigma-70	0.403	-1.30968	1.09918852465E-8	1.34540675417E-7	yes	down	ref_gene	mRNA	16.23	18.11	10.89	7.25	7.74	5.54	6.84333	15.0767	GO:0006352;GO:0000428;GO:0016987;GO:0003677	BP:DNA-templated transcription, initiation;CC:DNA-directed RNA polymerase complex;MF:sigma factor activity;MF:DNA binding;	------	------	------	------
DVB73_RS13320	rpsK	30S ribosomal protein S11	1.868	0.901638	1.10668802776E-8	1.35120812566E-7	no	up	ref_gene	mRNA	272.61	223.44	223.71	455.68	661.41	464.07	527.053	239.92	GO:0006412;GO:1990904;GO:0005840;GO:0003735;GO:0019843	BP:translation;CC:ribonucleoprotein complex;CC:ribosome;MF:structural constituent of ribosome;MF:rRNA binding;	K02948	rpsK	map03010	Ribosome
DVB73_RS22765	DVB73_RS22765	aspartyl/asparaginyl beta-hydroxylase domain-containing protein	0.592	-0.755458	1.1514031231E-8	1.40230589321E-7	no	down	ref_gene	mRNA	63.41	70.4	44.26	31.57	49.75	39.31	40.21	59.3567	GO:0016020;GO:0051213	CC:membrane;MF:dioxygenase activity;	K12979	lpxO	map00540	Lipopolysaccharide biosynthesis
DVB73_RS12400	greA	transcription elongation factor GreA	1.779	0.831369	1.17858971547E-8	1.43185489998E-7	no	up	ref_gene	mRNA	86.15	84.73	73.67	154.87	182.65	164.83	167.45	81.5167	GO:0032784;GO:0003746;GO:0070063;GO:0003677	BP:regulation of DNA-templated transcription, elongation;MF:translation elongation factor activity;MF:RNA polymerase binding;MF:DNA binding;	K03624	greA	------	------
DVB73_RS02215	DVB73_RS02215	sigma-54 dependent transcriptional regulator	2.022	1.01594	1.25978247107E-8	1.52670667781E-7	yes	up	ref_gene	mRNA	20.67	27.1	15.85	31.05	58.07	58.7	49.2733	21.2067	GO:0006355;GO:0043565;GO:0016887;GO:0005524	BP:regulation of transcription, DNA-templated;MF:sequence-specific DNA binding;MF:ATPase activity;MF:ATP binding;	------	------	------	------
DVB73_RS01085	DVB73_RS01085	quinone oxidoreductase	0.419	-1.25526	1.27593000039E-8	1.54153372564E-7	yes	down	ref_gene	mRNA	14.48	18.24	8.64	4.66	6.34	8.46	6.48667	13.7867	GO:0003960;GO:0008270	MF:NADP;MF:zinc ion binding;	K00344	qor	------	------
DVB73_RS09520	DVB73_RS09520	DUF3309 family protein	0.506	-0.981874	1.27831432314E-8	1.54153372564E-7	no	down	ref_gene	mRNA	61.46	70.55	49.2	23.3	47.52	37.44	36.0867	60.4033	GO:0016020	CC:membrane;	------	------	------	------
DVB73_RS23880	DVB73_RS23880	glycerate kinase	0.207	-2.26926	1.49993260829E-8	1.80434153568E-7	yes	down	ref_gene	mRNA	2.33	2.77	0.83	0.44	0.51	0.39	0.446667	1.97667	GO:0016618;GO:0008887	MF:hydroxypyruvate reductase activity;MF:glycerate kinase activity;	K11529	gck	map00680;map00630;map00030;map00561;map00260	Methane metabolism;Glyoxylate and dicarboxylate metabolism;Pentose phosphate pathway;Glycerolipid metabolism;Glycine, serine and threonine metabolism
DVB73_RS00500	DVB73_RS00500	hypothetical protein	0.499	-1.00306	1.52897711461E-8	1.83477253753E-7	yes	down	ref_gene	mRNA	60.95	68.95	62.12	37.09	38.41	34.6	36.7	64.0067	------	------	------	------	------	------
DVB73_RS05820	DVB73_RS05820	non-ribosomal peptide synthetase	0.421	-1.24655	1.5643430536E-8	1.87262190475E-7	yes	down	ref_gene	mRNA	0.44	0.63	0.35	0.19	0.27	0.23	0.23	0.473333	GO:0003824;GO:0031177	MF:catalytic activity;MF:phosphopantetheine binding;	------	------	------	------
DVB73_RS08150	DVB73_RS08150	YggL family protein	1.845	0.883774	1.7507469199E-8	2.09064802922E-7	no	up	ref_gene	mRNA	81.97	66.84	69.11	130.27	188.84	152.04	157.05	72.64	------	------	K09923	------	------	------
DVB73_RS23635	DVB73_RS23635	flagellar hook-length control protein FliK	0.594	-0.750617	1.76891905314E-8	2.10720868227E-7	no	down	ref_gene	mRNA	23.59	24.73	17.44	12.92	17.17	14.44	14.8433	21.92	------	------	K02414	fliK	map02040	Flagellar assembly
DVB73_RS04070	DVB73_RS04070	SDR family oxidoreductase	0.559	-0.838656	1.97239903204E-8	2.34389943225E-7	no	down	ref_gene	mRNA	13.03	14.53	9.51	6.32	9.02	8.29	7.87667	12.3567	------	------	------	------	------	------
DVB73_RS18200	DVB73_RS18200	DUF3079 domain-containing protein	1.614	0.690355	2.04743410264E-8	2.4271761178E-7	no	up	ref_gene	mRNA	466.34	524.77	360.46	700.18	917.53	898.2	838.637	450.523	------	------	------	------	------	------
DVB73_RS10660	lepB	signal peptidase I	1.771	0.824863	2.06618965107E-8	2.44349384822E-7	no	up	ref_gene	mRNA	38.27	37.84	35.47	67.3	89.19	72.73	76.4067	37.1933	GO:0006465;GO:0016020;GO:0004252	BP:signal peptide processing;CC:membrane;MF:serine-type endopeptidase activity;	K03100	lepB	map03060	Protein export
DVB73_RS06000	DVB73_RS06000	cupin domain-containing protein	2.581	1.36773	2.13682942051E-8	2.52094381755E-7	yes	up	ref_gene	mRNA	6.4	3.75	5.32	13.06	21.73	12.41	15.7333	5.15667	------	------	K18850	ycfD	------	------
DVB73_RS23830	DVB73_RS23830	histidine phosphatase family protein	2.396	1.26053	2.18415884681E-8	2.57058695048E-7	yes	up	ref_gene	mRNA	10.52	10.53	8.14	17.74	43.28	21.86	27.6267	9.73	------	------	------	------	------	------
DVB73_RS24475	DVB73_RS24475	hypothetical protein	1.63	0.705092	2.29121996163E-8	2.68368730434E-7	no	up	ref_gene	mRNA	349.88	340.24	275.24	515.44	742.65	554.62	604.237	321.787	------	------	------	------	------	------
DVB73_RS14680	ruvX	Holliday junction resolvase RuvX	2.415	1.27225	2.46241163917E-8	2.87731918506E-7	yes	up	ref_gene	mRNA	15.74	12.78	12.51	24.93	55.36	38.46	39.5833	13.6767	GO:0000967;GO:0005737;GO:0004518	BP:rRNA 5'-end processing;CC:cytoplasm;MF:nuclease activity;	K07447	ruvX	------	------
DVB73_RS24105	ccoP	cytochrome-c oxidase%2C cbb3-type subunit III	0.59	-0.760748	2.71377304964E-8	3.16348401215E-7	no	down	ref_gene	mRNA	63	73.96	47.22	32.78	44.48	46.52	41.26	61.3933	GO:1902600;GO:0006119;GO:0005886;GO:0070469;GO:0020037;GO:0005506;GO:0009055	BP:hydrogen ion transmembrane transport;BP:oxidative phosphorylation;CC:plasma membrane;CC:respiratory chain;MF:heme binding;MF:iron ion binding;MF:electron carrier activity;	K00406	ccoP	map00190;map02020	Oxidative phosphorylation;Two-component system
DVB73_RS24565	DVB73_RS24565	lytic transglycosylase domain-containing protein	1.763	0.817848	2.97019422077E-8	3.45417361161E-7	no	up	ref_gene	mRNA	42.65	42.34	40.93	75.1	101.05	81.54	85.8967	41.9733	GO:0000270;GO:0016020;GO:0008933	BP:peptidoglycan metabolic process;CC:membrane;MF:lytic transglycosylase activity;	K08307	mltD	------	------
DVB73_RS08750	DVB73_RS08750	YceD family protein	1.604	0.681604	3.00967825937E-8	3.49179733599E-7	no	up	ref_gene	mRNA	405.21	392.2	312.78	519.17	832.56	723.12	691.617	370.063	------	------	K07040	yceD	------	------
DVB73_RS03520	DVB73_RS03520	glycosyltransferase family 2 protein	0.583	-0.777806	3.10897723525E-8	3.59847577867E-7	no	down	ref_gene	mRNA	41.35	49.3	29.41	21.2	30.58	27.92	26.5667	40.02	GO:0005886;GO:0016740	CC:plasma membrane;MF:transferase activity;	------	------	------	------
DVB73_RS06300	DVB73_RS06300	HPP family protein	2.149	1.10377	3.14073926661E-8	3.62666496447E-7	yes	up	ref_gene	mRNA	5.5	4.45	4.18	8.6	16.24	10.72	11.8533	4.71	GO:0016020	CC:membrane;	K07168	------	------	------
DVB73_RS05345	DVB73_RS05345	LacI family DNA-binding transcriptional regulator	0.292	-1.77528	3.1742380611E-8	3.65672224639E-7	yes	down	ref_gene	mRNA	2.98	3.42	3.78	1.01	0.98	1.46	1.15	3.39333	GO:0006355;GO:0003677	BP:regulation of transcription, DNA-templated;MF:DNA binding;	K02529	galR	------	------
DVB73_RS06240	DVB73_RS06240	spore coat U domain-containing protein	0.458	-1.12666	3.53746583897E-8	4.06559454169E-7	yes	down	ref_gene	mRNA	35.34	42.05	20.88	11.27	21.92	18.66	17.2833	32.7567	------	------	------	------	------	------
DVB73_RS23685	flhF	flagellar biosynthesis protein FlhF	0.605	-0.725167	3.72605561289E-8	4.27231107277E-7	no	down	ref_gene	mRNA	59.9	57.01	43.16	28.66	46.34	36.67	37.2233	53.3567	GO:0006614;GO:0044781;GO:0005886;GO:0003924;GO:0016887;GO:0005525	BP:SRP-dependent cotranslational protein targeting to membrane;BP:bacterial-type flagellum organization;CC:plasma membrane;MF:GTPase activity;MF:ATPase activity;MF:GTP binding;	K02404	flhF	------	------
DVB73_RS05965	cspD	cold shock domain-containing protein CspD	0.575	-0.79755	3.7606545882E-8	4.30190767847E-7	no	down	ref_gene	mRNA	99.44	104.94	64.11	46.58	61.29	67.08	58.3167	89.4967	GO:0006355;GO:0005829;GO:0003676;GO:0003677	BP:regulation of transcription, DNA-templated;CC:cytosol;MF:nucleic acid binding;MF:DNA binding;	K03704	cspA	------	------
DVB73_RS01770	DVB73_RS01770	TIGR00366 family protein	0.47	-1.08887	3.77490920238E-8	4.30814812468E-7	yes	down	ref_gene	mRNA	5.3	7.14	5.03	3.11	2.93	3.21	3.08333	5.82333	GO:0016020	CC:membrane;	K02106	atoE	map02020	Two-component system
DVB73_RS09990	ttcA	tRNA 2-thiocytidine(32) synthetase TtcA	1.754	0.810444	3.84136175565E-8	4.37379236178E-7	no	up	ref_gene	mRNA	17.75	18.83	16.13	28.85	42.01	36.44	35.7667	17.57	GO:0034227;GO:0005737;GO:0000049;GO:0051539;GO:0000287;GO:0005524;GO:0016783	BP:tRNA thio-modification;CC:cytoplasm;MF:tRNA binding;MF:4 iron, 4 sulfur cluster binding;MF:magnesium ion binding;MF:ATP binding;MF:sulfurtransferase activity;	K14058	ttcA	------	------
DVB73_RS07005	DVB73_RS07005	transporter substrate-binding domain-containing protein	1.85	0.887172	4.09212394475E-8	4.63774047072E-7	no	up	ref_gene	mRNA	14.77	13.35	13.77	28.2	31.52	29.46	29.7267	13.9633	------	------	K07679	evgS	map02020;map05133	Two-component system;Pertussis
DVB73_RS20265	DVB73_RS20265	disulfide bond formation protein B	1.904	0.9292	4.16201486698E-8	4.7060565332E-7	no	up	ref_gene	mRNA	19.69	18.86	13.36	25.67	50.02	39.28	38.3233	17.3033	GO:0006457;GO:0005886;GO:0015035;GO:0009055	BP:protein folding;CC:plasma membrane;MF:protein disulfide oxidoreductase activity;MF:electron carrier activity;	K03611	dsbB	------	------
DVB73_RS05075	DVB73_RS05075	hypothetical protein	0.607	-0.721111	4.30140816238E-8	4.83558265924E-7	no	down	ref_gene	mRNA	240.94	253.05	198.6	142.63	173.01	168.94	161.527	230.863	------	------	------	------	------	------
DVB73_RS12365	tpiA	triose-phosphate isomerase	2.085	1.0603	4.30464417897E-8	4.83558265924E-7	yes	up	ref_gene	mRNA	59.11	52.84	67.91	129.17	171.48	143.29	147.98	59.9533	GO:0006096;GO:0006094;GO:0005737;GO:0004807	BP:glycolytic process;BP:gluconeogenesis;CC:cytoplasm;MF:triose-phosphate isomerase activity;	K01803	tpiA	map00010;map00051;map00710;map00562	Glycolysis / Gluconeogenesis;Fructose and mannose metabolism;Carbon fixation in photosynthetic organisms;Inositol phosphate metabolism
DVB73_RS00060	DVB73_RS00060	DUF2388 domain-containing protein	0.605	-0.725845	4.30619697596E-8	4.83558265924E-7	no	down	ref_gene	mRNA	301.15	288.64	213.17	139.48	242.44	186.04	189.32	267.653	------	------	------	------	------	------
DVB73_RS21140	DVB73_RS21140	KpsF/GutQ family sugar-phosphate isomerase	1.67	0.739937	4.35766067641E-8	4.88217543975E-7	no	up	ref_gene	mRNA	18.03	19.04	13.37	25.06	35.83	35.5	32.13	16.8133	GO:1901135;GO:0005975;GO:0097367;GO:0046872;GO:0019146	BP:carbohydrate derivative metabolic process;BP:carbohydrate metabolic process;MF:carbohydrate derivative binding;MF:metal ion binding;MF:arabinose-5-phosphate isomerase activity;	K06041	kdsD	map01250;map00540	Biosynthesis of nucleotide sugars;Lipopolysaccharide biosynthesis
DVB73_RS08015	DVB73_RS08015	hypothetical protein	0.587	-0.768201	4.50735855722E-8	5.03836244204E-7	no	down	ref_gene	mRNA	34.21	41.66	25.18	19.5	24.35	23.21	22.3533	33.6833	------	------	------	------	------	------
DVB73_RS15825	DVB73_RS15825	glutamine synthetase family protein	1.748	0.805554	4.55564873716E-8	5.08074173512E-7	no	up	ref_gene	mRNA	19.26	19.2	14.87	33.94	41.26	30.81	35.3367	17.7767	GO:0006542;GO:0004356	BP:glutamine biosynthetic process;MF:glutamate-ammonia ligase activity;	K01915	glnA	map00630;map00220;map00910;map02020;map00250;map04727;map04724;map04217	Glyoxylate and dicarboxylate metabolism;Arginine biosynthesis;Nitrogen metabolism;Two-component system;Alanine, aspartate and glutamate metabolism;GABAergic synapse;Glutamatergic synapse;Necroptosis
DVB73_RS21970	tcdA	tRNA cyclic N6-threonylcarbamoyladenosine(37) synthase TcdA	1.944	0.959157	4.7164194868E-8	5.24808859259E-7	no	up	ref_gene	mRNA	5.55	5.71	4.94	10.19	13.84	12.3	12.11	5.4	GO:0061605;GO:0008641	MF:molybdopterin-synthase adenylyltransferase activity;MF:small protein activating enzyme activity;	K22132	tcdA	------	------
DVB73_RS05055	DVB73_RS05055	ABC transporter substrate-binding protein	0.472	-1.08311	4.88215387365E-8	5.42018715769E-7	yes	down	ref_gene	mRNA	4.3	5.26	4.41	2.19	3.06	2.38	2.54333	4.65667	GO:0055085;GO:0043190;GO:0030288	BP:transmembrane transport;CC:ATP-binding cassett;CC:outer membrane-bounded periplasmic space;	K02035	------	map02024	Quorum sensing
DVB73_RS06210	DVB73_RS06210	DUF4880 domain-containing protein	0.409	-1.28809	5.13885205844E-8	5.6922668955E-7	yes	down	ref_gene	mRNA	12.67	12.8	7.41	5.1	4.92	5	5.00667	10.96	GO:0006352;GO:0016020;GO:0016987;GO:0003677	BP:DNA-templated transcription, initiation;CC:membrane;MF:sigma factor activity;MF:DNA binding;	------	------	------	------
DVB73_RS05835	DVB73_RS05835	condensation domain-containing protein	0.301	-1.73063	5.54255871012E-8	6.11179446953E-7	yes	down	ref_gene	mRNA	0.8	0.67	0.71	0.17	0.32	0.28	0.256667	0.726667	GO:0008610;GO:0003824;GO:0031177	BP:lipid biosynthetic process;MF:catalytic activity;MF:phosphopantetheine binding;	------	------	------	------
DVB73_RS02435	DVB73_RS02435	3-deoxy-7-phosphoheptulonate synthase	0.58	-0.785767	5.94364799052E-8	6.5393484408E-7	no	down	ref_gene	mRNA	23.22	27.46	15.56	12.56	15.95	14.7	14.4033	22.08	GO:0009423;GO:0008652;GO:0009073;GO:0003849	BP:chorismate biosynthetic process;BP:cellular amino acid biosynthetic process;BP:aromatic amino acid family biosynthetic process;MF:3-deoxy-7-phosphoheptulonate synthase activity;	K01626	aroF	map02024;map00400	Quorum sensing;Phenylalanine, tyrosine and tryptophan biosynthesis
DVB73_RS11405	DVB73_RS11405	phosphoheptose isomerase	2.245	1.16651	5.99941682504E-8	6.58590690032E-7	yes	up	ref_gene	mRNA	8.73	7.07	6.38	13.7	25.77	18.93	19.4667	7.39333	GO:0005975;GO:1901135;GO:2001061;GO:0005737;GO:0008968;GO:0097367;GO:0008270	BP:carbohydrate metabolic process;BP:carbohydrate derivative metabolic process;BP:D-glycero-D-manno-heptose 7-phosphate biosynthetic process;CC:cytoplasm;MF:D-sedoheptulose 7-phosphate isomerase activity;MF:carbohydrate derivative binding;MF:zinc ion binding;	K03271	gmhA	map01250;map00540	Biosynthesis of nucleotide sugars;Lipopolysaccharide biosynthesis
DVB73_RS10555	DVB73_RS10555	transglycosylase domain-containing protein	2.151	1.10517	6.09062675925E-8	6.67107575242E-7	yes	up	ref_gene	mRNA	11.54	15.06	6.5	18.06	28.39	33.31	26.5867	11.0333	GO:0016020;GO:0004180;GO:0016757	CC:membrane;MF:carboxypeptidase activity;MF:transferase activity, transferring glycosyl groups;	------	------	------	------
DVB73_RS03055	DVB73_RS03055	immunity 22 family protein	1.839	0.879246	6.12338754236E-8	6.69198781416E-7	no	up	ref_gene	mRNA	70.72	65.25	64.55	128.08	155.75	146.2	143.343	66.84	------	------	------	------	------	------
DVB73_RS02195	cobN	cobaltochelatase subunit CobN	1.902	0.9277	6.56267320402E-8	7.15609087013E-7	no	up	ref_gene	mRNA	3.07	3.7	2.44	6.78	6.4	6.37	6.51667	3.07	GO:0009236;GO:0051116	BP:cobalamin biosynthetic process;MF:cobaltochelatase activity;	K02230	cobN	map00860	Porphyrin metabolism
DVB73_RS03205	DVB73_RS03205	hypothetical protein	0.189	-2.40605	6.7584708945E-8	7.35321633321E-7	yes	down	ref_gene	mRNA	10.7	14.68	8.45	2.38	3.54	1.51	2.47667	11.2767	------	------	------	------	------	------
DVB73_RS06665	mcpA	methyl-accepting chemotaxis protein McpA	0.575	-0.798106	6.97126758769E-8	7.567921532E-7	no	down	ref_gene	mRNA	19.54	22.59	12.83	10.62	13.81	11.12	11.85	18.32	GO:0006935;GO:0007165;GO:0005886;GO:0004888	BP:chemotaxis;BP:signal transduction;CC:plasma membrane;MF:transmembrane signaling receptor activity;	K03406	mcp	map02030;map02020	Bacterial chemotaxis;Two-component system
DVB73_RS09815	DVB73_RS09815	cobyric acid synthase	2.697	1.43148	7.54135171665E-8	8.16868539927E-7	yes	up	ref_gene	mRNA	1.25	0.89	0.99	3.13	3.38	3.11	3.20667	1.04333	GO:0009236;GO:0006541;GO:0003824;GO:0015420	BP:cobalamin biosynthetic process;BP:glutamine metabolic process;MF:catalytic activity;MF:cobalamin-transporting ATPase activity;	K02232	cobQ	map00860	Porphyrin metabolism
DVB73_RS10460	glpK	glycerol kinase GlpK	0.574	-0.802032	7.67647946427E-8	8.27842366896E-7	no	down	ref_gene	mRNA	15.89	18.72	12.39	7.57	12.16	11.22	10.3167	15.6667	GO:0019563;GO:0016310;GO:0006072;GO:0004370;GO:0005524	BP:glycerol catabolic process;BP:phosphorylation;BP:glycerol-3-phosphate metabolic process;MF:glycerol kinase activity;MF:ATP binding;	K00864	glpK	map04626;map00561;map03320	Plant-pathogen interaction;Glycerolipid metabolism;PPAR signaling pathway
DVB73_RS14215	rsgA	small ribosomal subunit biogenesis GTPase RsgA	2.113	1.07961	7.94469914057E-8	8.5488454928E-7	yes	up	ref_gene	mRNA	5.75	6.05	3.91	8.64	17.85	12.07	12.8533	5.23667	GO:0042274;GO:0005737;GO:0003924;GO:0019843;GO:0046872;GO:0005525	BP:ribosomal small subunit biogenesis;CC:cytoplasm;MF:GTPase activity;MF:rRNA binding;MF:metal ion binding;MF:GTP binding;	K06949	rsgA	map00730	Thiamine metabolism
DVB73_RS01880	DVB73_RS01880	hypothetical protein	0.548	-0.868144	8.13965722491E-8	8.73942144148E-7	no	down	ref_gene	mRNA	159.46	135.76	124.16	82.51	92.49	89.93	88.31	139.793	------	------	------	------	------	------
DVB73_RS20965	DVB73_RS20965	SIMPL domain-containing protein	2.073	1.0515	8.18241730511E-8	8.76610834263E-7	yes	up	ref_gene	mRNA	123.13	92.22	83.91	178.53	357.48	193.65	243.22	99.7533	------	------	------	------	------	------
DVB73_RS16965	lpdA	dihydrolipoyl dehydrogenase	0.498	-1.00716	8.2832847427E-8	8.85479521839E-7	yes	down	ref_gene	mRNA	7.29	9.61	5.29	3.17	4.76	4.61	4.18	7.39667	GO:0005737;GO:0050660;GO:0004148	CC:cytoplasm;MF:flavin adenine dinucleotide binding;MF:dihydrolipoyl dehydrogenase activity;	K00382	lpd	map00630;map00310;map00640;map00785;map00620;map00010;map00260;map00020;map00280;map00380	Citrate cycle (TCA cycle);Valine, leucine and isoleucine degradation;Tryptophan metabolism
DVB73_RS03630	nrfB	cyclic di-3'%2C5'-guanylate-activated glycosyltransferase NrfB	0.491	-1.02513	8.50848884881E-8	9.06871049813E-7	yes	down	ref_gene	mRNA	7.7	9.47	4.9	2.73	4.81	4.78	4.10667	7.35667	GO:0005886;GO:0016740	CC:plasma membrane;MF:transferase activity;	K11740	nfrB	------	------
DVB73_RS15860	DVB73_RS15860	hypothetical protein	0.167	-2.58553	8.52043878501E-8	9.06871049813E-7	yes	down	ref_gene	mRNA	259.58	274.31	145.14	55.33	25.46	39.62	40.1367	226.343	------	------	------	------	------	------
DVB73_RS20440	DVB73_RS20440	IscS subfamily cysteine desulfurase	1.758	0.813893	8.85371596532E-8	9.40299205341E-7	no	up	ref_gene	mRNA	37.55	34.36	33.05	65.82	81.25	65.71	70.9267	34.9867	GO:0071704;GO:0006807;GO:0044571;GO:0005737;GO:0031071;GO:0051537;GO:0030170;GO:0046872;GO:0016829	BP:organic substance metabolic process;BP:nitrogen compound metabolic process;BP:[2Fe-2S] cluster assembly;CC:cytoplasm;MF:cysteine desulfurase activity;MF:2 iron, 2 sulfur cluster binding;MF:pyridoxal phosphate binding;MF:metal ion binding;MF:lyase activity;	K04487	iscS	map00730;map04122	Thiamine metabolism;Sulfur relay system
DVB73_RS13775	accB	acetyl-CoA carboxylase biotin carboxyl carrier protein	1.648	0.720403	8.90248801921E-8	9.43432496581E-7	no	up	ref_gene	mRNA	64.66	71.79	54.6	102.9	142.29	120.06	121.75	63.6833	GO:0006633;GO:0009317;GO:0003989	BP:fatty acid biosynthetic process;CC:acetyl-CoA carboxylase complex;MF:acetyl-CoA carboxylase activity;	K02160	accB	map00720;map00640;map00061;map00620	Carbon fixation pathways in prokaryotes;Propanoate metabolism;Fatty acid biosynthesis;Pyruvate metabolism
DVB73_RS05290	rplT	50S ribosomal protein L20	1.525	0.608449	8.94142787459E-8	9.45512545874E-7	no	up	ref_gene	mRNA	941.04	912.12	732.88	1230.43	1868.56	1515.99	1538.33	862.013	GO:0006412;GO:0000027;GO:0005840;GO:1990904;GO:0019843;GO:0003735	BP:translation;BP:ribosomal large subunit assembly;CC:ribosome;CC:ribonucleoprotein complex;MF:rRNA binding;MF:structural constituent of ribosome;	K02887	rplT	map03010	Ribosome
DVB73_RS20475	ndk	nucleoside-diphosphate kinase	1.658	0.729828	9.00732228679E-8	9.50427799917E-7	no	up	ref_gene	mRNA	361.04	349.36	327.6	565.42	802.98	655.02	674.473	346	GO:0006228;GO:0016310;GO:0006241;GO:0006183;GO:0005737;GO:0004550;GO:0005524;GO:0004519;GO:0046872	BP:UTP biosynthetic process;BP:phosphorylation;BP:CTP biosynthetic process;BP:GTP biosynthetic process;CC:cytoplasm;MF:nucleoside diphosphate kinase activity;MF:ATP binding;MF:endonuclease activity;MF:metal ion binding;	K00940	ndk	map00240;map01232;map04016;map00983;map00230	Pyrimidine metabolism;Nucleotide metabolism;MAPK signaling pathway - plant;Drug metabolism - other enzymes;Purine metabolism
DVB73_RS02735	DVB73_RS02735	low affinity iron permease family protein	0.462	-1.11311	9.08132090898E-8	9.56175207965E-7	yes	down	ref_gene	mRNA	61.16	46.66	56.21	26.07	35.14	28.3	29.8367	54.6767	GO:0055085;GO:0016020	BP:transmembrane transport;CC:membrane;	------	------	------	------
DVB73_RS23565	fliS	flagellar export chaperone FliS	0.558	-0.840784	9.45480640244E-8	9.9336335078E-7	no	down	ref_gene	mRNA	141.59	130.87	90.27	68.33	97.26	67.92	77.8367	120.91	GO:0044780;GO:0005829	BP:bacterial-type flagellum assembly;CC:cytosol;	K02422	fliS	map02040	Flagellar assembly
DVB73_RS06890	DVB73_RS06890	type III secretion system needle length determinant	2.41	1.26895	9.62634789201E-8	1.00922054131E-6	yes	up	ref_gene	mRNA	2.19	2.62	2.37	5.14	9.08	6.13	6.78333	2.39333	------	------	K04057	yscP	map03070	Bacterial secretion system
DVB73_RS00835	DVB73_RS00835	NnrS family protein	1.779	0.830666	1.04145989591E-7	1.08952727572E-6	no	up	ref_gene	mRNA	111.03	129.57	74.17	147.96	279.89	215.12	214.323	104.923	GO:0016020	CC:membrane;	K07234	------	------	------
DVB73_RS05185	DVB73_RS05185	DUF262 domain-containing protein	1.686	0.753224	1.09851622337E-7	1.14643790958E-6	no	up	ref_gene	mRNA	10.85	12.68	8.82	15.61	23.72	23.26	20.8633	10.7833	------	------	------	------	------	------
DVB73_RS16355	DVB73_RS16355	EAL domain-containing protein	1.964	0.973852	1.10054292791E-7	1.14643790958E-6	no	up	ref_gene	mRNA	5.35	6.38	4.15	8.73	11.87	14.92	11.84	5.29333	GO:0005886;GO:0016787;GO:0071111	CC:plasma membrane;MF:hydrolase activity;MF:cyclic-guanylate-specific phosphodiesterase activity;	K26148	------	------	------
DVB73_RS15145	DVB73_RS15145	penicillin-binding protein 1A	1.71	0.774271	1.11396818752E-7	1.15795928792E-6	no	up	ref_gene	mRNA	7.84	8.49	7.52	13.93	17.94	15.13	15.6667	7.95	GO:0046677;GO:0009252;GO:0006508;GO:0005886;GO:0008955;GO:0008658;GO:0009002	BP:response to antibiotic;BP:peptidoglycan biosynthetic process;BP:proteolysis;CC:plasma membrane;MF:peptidoglycan glycosyltransferase activity;MF:penicillin binding;MF:serine-type D-Ala-D-Ala carboxypeptidase activity;	K05366	mrcA	map00550;map01501	Peptidoglycan biosynthesis;beta-Lactam resistance
DVB73_RS12465	DVB73_RS12465	lactate permease LctP family transporter	0.52	-0.942082	1.12235865835E-7	1.16278340904E-6	no	down	ref_gene	mRNA	5.12	6.26	4.63	2.57	3.64	3.37	3.19333	5.33667	GO:0005886;GO:0015129	CC:plasma membrane;MF:lactate transmembrane transporter activity;	K03303	lutP	------	------
DVB73_RS00735	DVB73_RS00735	DUF1109 domain-containing protein	0.476	-1.07034	1.12335897156E-7	1.16278340904E-6	yes	down	ref_gene	mRNA	16.29	17.11	10.15	7.09	7.7	8.51	7.76667	14.5167	GO:0016020	CC:membrane;	------	------	------	------
DVB73_RS24150	ccoN	cytochrome-c oxidase%2C cbb3-type subunit I	2.095	1.06715	1.1717298812E-7	1.20774515755E-6	yes	up	ref_gene	mRNA	158.7	221.21	101.68	241.07	422.68	478.2	380.65	160.53	GO:0006119;GO:0045278;GO:0004129;GO:0046872;GO:0020037	BP:oxidative phosphorylation;CC:plasma membrane respiratory chain complex IV;MF:cytochrome-c oxidase activity;MF:metal ion binding;MF:heme binding;	K00404	ccoN	map00190;map02020	Oxidative phosphorylation;Two-component system
DVB73_RS09135	DVB73_RS09135	hypothetical protein	1.665	0.735167	1.17487500703E-7	1.20844286437E-6	no	up	ref_gene	mRNA	662.47	578.19	530.9	888.18	1540.54	1073.29	1167.34	590.52	GO:0016020	CC:membrane;	------	------	------	------
DVB73_RS11550	DVB73_RS11550	amino acid ABC transporter permease	0.357	-1.48432	1.17836219246E-7	1.20948874094E-6	yes	down	ref_gene	mRNA	2.97	3.69	2.03	0.95	1.39	1.19	1.17667	2.89667	GO:0006865;GO:0043190;GO:0022857	BP:amino acid transport;CC:ATP-binding cassett;MF:transmembrane transporter activity;	K09970	aapQ	map02010	ABC transporters
DVB73_RS03655	DVB73_RS03655	response regulator transcription factor	1.611	0.688191	1.25266107726E-7	1.28206293032E-6	no	up	ref_gene	mRNA	124.54	128.3	82.75	155.85	249.12	215.8	206.923	111.863	GO:0000160;GO:0006355;GO:0003677	BP:phosphorelay signal transduction system;BP:regulation of transcription, DNA-templated;MF:DNA binding;	K02483	------	------	------
DVB73_RS03180	DVB73_RS03180	L-lactate permease	0.357	-1.48633	1.2543058489E-7	1.28206293032E-6	yes	down	ref_gene	mRNA	2.17	3.04	1.27	0.72	0.79	1.05	0.853333	2.16	GO:0005886;GO:0015129	CC:plasma membrane;MF:lactate transmembrane transporter activity;	K03303	lutP	------	------
DVB73_RS00540	DVB73_RS00540	MarR family transcriptional regulator	1.774	0.827025	1.31217419247E-7	1.33841767632E-6	no	up	ref_gene	mRNA	46.15	52.84	30.11	61.13	98.62	100.84	86.8633	43.0333	GO:0003700	MF:transcription factor activity, sequence-specific DNA binding;	------	------	------	------
DVB73_RS12455	smpB	SsrA-binding protein SmpB	1.684	0.75147	1.32596216074E-7	1.34966959231E-6	no	up	ref_gene	mRNA	62.68	63.63	55.9	93.35	151.32	114.75	119.807	60.7367	GO:0070929;GO:0005737;GO:0003723	BP:trans-translation;CC:cytoplasm;MF:RNA binding;	K03664	smpB	------	------
DVB73_RS05315	DVB73_RS05315	cold-shock protein	1.645	0.717992	1.34302664239E-7	1.36420299609E-6	no	up	ref_gene	mRNA	165.37	166.61	125.15	205.69	348.16	320.84	291.563	152.377	GO:0005829;GO:0003676	CC:cytosol;MF:nucleic acid binding;	K03704	cspA	------	------
DVB73_RS09605	DVB73_RS09605	mechanosensitive ion channel domain-containing protein	1.566	0.647137	1.3860507563E-7	1.4049905803E-6	no	up	ref_gene	mRNA	15.41	16.59	12	20.85	30.39	27.69	26.31	14.6667	GO:0005886;GO:0008381	CC:plasma membrane;MF:mechanically-gated ion channel activity;	K22044	ybiO	------	------
DVB73_RS07940	DVB73_RS07940	deoxyguanosinetriphosphate triphosphohydrolase	0.604	-0.726739	1.48336052642E-7	1.50052337549E-6	no	down	ref_gene	mRNA	22.55	24.17	16.8	11.31	16.64	16.01	14.6533	21.1733	GO:0008832;GO:0016793	MF:dGTPase activity;MF:triphosphoric monoester hydrolase activity;	K01129	dgt	map01232;map00230	Nucleotide metabolism;Purine metabolism
DVB73_RS03060	DVB73_RS03060	RHS repeat-associated core domain-containing protein	1.583	0.662726	1.52009758053E-7	1.53135756261E-6	no	up	ref_gene	mRNA	7.6	8.97	6.39	11.57	15.08	14.76	13.8033	7.65333	------	------	------	------	------	------
DVB73_RS00400	lpxO	lipid A hydroxylase LpxO	1.735	0.794572	1.74969294697E-7	1.75903422349E-6	no	up	ref_gene	mRNA	11.28	11.39	8.59	18.71	23.03	20.04	20.5933	10.42	GO:0016020;GO:0051213	CC:membrane;MF:dioxygenase activity;	K12979	lpxO	map00540	Lipopolysaccharide biosynthesis
DVB73_RS16575	DVB73_RS16575	OsmC family protein	0.541	-0.886872	1.77470909207E-7	1.7805278104E-6	no	down	ref_gene	mRNA	34.18	32.52	28.99	17.33	21.45	21.04	19.94	31.8967	GO:0006979;GO:0004601	BP:response to oxidative stress;MF:peroxidase activity;	K04063	osmC	------	------
DVB73_RS13460	rpsL	30S ribosomal protein S12	1.581	0.660722	1.95975403358E-7	1.96215863975E-6	no	up	ref_gene	mRNA	858.86	789.48	715.35	1205.42	1743.01	1436.15	1461.53	787.897	GO:0006412;GO:0015935;GO:0003735;GO:0000049;GO:0019843	BP:translation;CC:small ribosomal subunit;MF:structural constituent of ribosome;MF:tRNA binding;MF:rRNA binding;	K02950	rpsL	map03010	Ribosome
DVB73_RS17295	DVB73_RS17295	SDR family oxidoreductase	0.536	-0.899459	2.07583818975E-7	2.07414362796E-6	no	down	ref_gene	mRNA	19.25	19.52	17.14	11.7	11.64	10.74	11.36	18.6367	------	------	------	------	------	------
DVB73_RS07925	DVB73_RS07925	YqjD family protein	0.597	-0.743748	2.13011086338E-7	2.12403722751E-6	no	down	ref_gene	mRNA	190.42	197.26	135.17	84.13	156.17	125.15	121.817	174.283	GO:0005886;GO:0043022	CC:plasma membrane;MF:ribosome binding;	------	------	------	------
DVB73_RS06860	sctV	type III secretion system export apparatus subunit SctV	1.905	0.92952	2.15029380282E-7	2.13980456476E-6	no	up	ref_gene	mRNA	2.99	3.28	3.2	5.82	7.5	7.6	6.97333	3.15667	------	------	K03230	yscV	map03070	Bacterial secretion system
DVB73_RS13480	rplJ	50S ribosomal protein L10	1.794	0.843463	2.18158526783E-7	2.16653985219E-6	no	up	ref_gene	mRNA	174.49	156.82	142.94	323.35	374.26	282.28	326.63	158.083	GO:0006412;GO:0015934;GO:0070180;GO:0003735	BP:translation;CC:large ribosomal subunit;MF:large ribosomal subunit rRNA binding;MF:structural constituent of ribosome;	K02864	rplJ	map03010	Ribosome
DVB73_RS00620	DVB73_RS00620	HlyD family efflux transporter periplasmic adaptor subunit	0.44	-1.18404	2.23181748252E-7	2.21193894624E-6	yes	down	ref_gene	mRNA	3.93	5.51	3.44	1.46	2.75	2.34	2.18333	4.29333	------	------	------	------	------	------
DVB73_RS03675	ptuB	retron Ec78 anti-phage system effector HNH endonuclease PtuB	1.646	0.719135	2.28162691167E-7	2.25673643627E-6	no	up	ref_gene	mRNA	54.97	56.26	49.87	84.49	115.93	107.96	102.793	53.7	------	------	------	------	------	------
DVB73_RS14095	rpsF	30S ribosomal protein S6	1.78	0.831938	2.34377503962E-7	2.31353278104E-6	no	up	ref_gene	mRNA	207.99	186.11	172.35	373.87	461.1	333.16	389.377	188.817	------	------	K02990	rpsF	map03010	Ribosome
DVB73_RS17820	DVB73_RS17820	GntR family transcriptional regulator	2.495	1.31897	2.39450674288E-7	2.35885412739E-6	yes	up	ref_gene	mRNA	2.87	3.28	1.6	6.2	8.52	7.14	7.28667	2.58333	GO:0006351;GO:0003700;GO:0003677	BP:transcription, DNA-templated;MF:transcription factor activity, sequence-specific DNA binding;MF:DNA binding;	K03710	------	------	------
DVB73_RS03875	DVB73_RS03875	DUF1652 domain-containing protein	0.578	-0.791316	2.46519078867E-7	2.41875232491E-6	no	down	ref_gene	mRNA	102.96	126.79	67.25	49.2	74.64	70.99	64.9433	99	------	------	------	------	------	------
DVB73_RS11090	DVB73_RS11090	hypothetical protein	0.537	-0.896408	2.48030215692E-7	2.42458086642E-6	no	down	ref_gene	mRNA	10.42	11.53	8.09	5.42	6.81	6.15	6.12667	10.0133	GO:0016627	MF:oxidoreductase activity, acting on the CH-CH group of donors;	------	------	------	------
DVB73_RS06120	glgA	glycogen synthase GlgA	0.582	-0.780694	2.48103556796E-7	2.42458086642E-6	no	down	ref_gene	mRNA	49.87	60.34	33.71	23.4	35.51	36.06	31.6567	47.9733	GO:0005978;GO:0033201;GO:0009011;GO:0004373	BP:glycogen biosynthetic process;MF:alpha-1,4-glucan synthase activity;MF:starch synthase activity;MF:glycoge;	K00703	glgA	map02026;map00500	Biofilm formation - Escherichia coli;Starch and sucrose metabolism
DVB73_RS13465	rpoC	DNA-directed RNA polymerase subunit beta'	0.66	-0.599963	2.51710259246E-7	2.45492714993E-6	no	down	ref_gene	mRNA	163.97	185.19	118.88	97.96	139.59	113.14	116.897	156.013	GO:0006351;GO:0000428;GO:0000287;GO:0008270;GO:0003677;GO:0003899	BP:transcription, DNA-templated;CC:DNA-directed RNA polymerase complex;MF:magnesium ion binding;MF:zinc ion binding;MF:DNA binding;MF:DNA-directed RNA polymerase activity;	K03046	rpoC	map03020	RNA polymerase
DVB73_RS05970	icd	NADP-dependent isocitrate dehydrogenase	0.548	-0.867341	2.56628127311E-7	2.49791513184E-6	no	down	ref_gene	mRNA	140.05	174.05	87.4	57.88	96.83	94.48	83.0633	133.833	GO:0006099;GO:0006097;GO:0004450;GO:0000287;GO:0051287	BP:tricarboxylic acid cycle;BP:glyoxylate cycle;MF:isocitrate dehydrogenas;MF:magnesium ion binding;MF:NAD binding;	K00031	icd	map00020;map04146;map00480;map00720;map05230	Citrate cycle (TCA cycle);Peroxisome;Glutathione metabolism;Carbon fixation pathways in prokaryotes;Central carbon metabolism in cancer
DVB73_RS10665	lepA	translation elongation factor 4	1.545	0.627223	2.58667719218E-7	2.51277212954E-6	no	up	ref_gene	mRNA	38.65	38.79	31.22	55.46	75.48	61.66	64.2	36.22	GO:0045727;GO:0005886;GO:0097216;GO:0003924;GO:0003746;GO:0043022;GO:0005525	BP:positive regulation of translation;CC:plasma membrane;MF:guanosine tetraphosphate binding;MF:GTPase activity;MF:translation elongation factor activity;MF:ribosome binding;MF:GTP binding;	K03596	lepA	map05134	Legionellosis
DVB73_RS01160	glaH	glutarate dioxygenase GlaH	0.444	-1.17035	2.76681656271E-7	2.68244235466E-6	yes	down	ref_gene	mRNA	213.82	137.28	133.66	93.74	88.06	60.45	80.75	161.587	GO:0019477;GO:0106343;GO:0008198;GO:0050498	BP:L-lysine catabolic process;BP:old GO;MF:ferrous iron binding;MF:oxidoreductase activity, acting on paired donors, with incorporation or reduction of molecular oxygen, with 2-oxoglutarate as one donor, and the other dehydrogenated;	K15737	csiD	map00310	Lysine degradation
DVB73_RS10900	DVB73_RS10900	AdeC/AdeK/OprM family multidrug efflux complex outer membrane factor	1.528	0.611594	2.81416557337E-7	2.72295546388E-6	no	up	ref_gene	mRNA	45.95	51.06	34	61.55	91.27	75.92	76.2467	43.67	GO:0009279;GO:0015562	CC:cell outer membrane;MF:efflux transmembrane transporter activity;	K18139	oprM	map02024;map01501	Quorum sensing;beta-Lactam resistance
DVB73_RS22235	fpr	ferredoxin-NADP reductase	1.722	0.784178	2.82619327315E-7	2.72919965786E-6	no	up	ref_gene	mRNA	273.11	307.88	188.9	339.38	628.77	557.85	508.667	256.63	GO:0004324;GO:0000166	MF:ferredoxin-NADP+ reductase activity;MF:nucleotide binding;	K00528	fpr	------	------
DVB73_RS03285	DVB73_RS03285	U32 family peptidase	1.597	0.675082	2.85498164534E-7	2.75157286134E-6	no	up	ref_gene	mRNA	10.93	10.83	8.11	14.64	21.7	18.37	18.2367	9.95667	GO:0071704;GO:0006508;GO:0008233	BP:organic substance metabolic process;BP:proteolysis;MF:peptidase activity;	K24847	rlhA	------	------
DVB73_RS03710	DVB73_RS03710	aldehyde dehydrogenase family protein	0.287	-1.79968	2.9003657959E-7	2.78982140211E-6	yes	down	ref_gene	mRNA	1.72	2.38	1.24	0.22	0.74	0.82	0.593333	1.78	GO:0071704;GO:0016620	BP:organic substance metabolic process;MF:oxidoreductase activity, acting on the aldehyde or oxo group of donors, NAD or NADP as acceptor;	K00146	feaB	map00360;map00350;map00643	Phenylalanine metabolism;Tyrosine metabolism;Styrene degradation
DVB73_RS05875	DVB73_RS05875	uracil-xanthine permease family protein	2.989	1.57959	2.91105544799E-7	2.79461323007E-6	yes	up	ref_gene	mRNA	1.13	0.77	0.89	3.74	3.5	2.16	3.13333	0.93	GO:0005886;GO:0015205	CC:plasma membrane;MF:nucleobase transmembrane transporter activity;	K16345	xanP	------	------
DVB73_RS22625	rnd	ribonuclease D	1.772	0.825606	2.94626696131E-7	2.82288122164E-6	no	up	ref_gene	mRNA	8.8	9.1	6	12.01	19.49	17.1	16.2	7.96667	GO:0042780;GO:0005737;GO:0008408;GO:0033890;GO:0000166;GO:0003676	BP:tRNA 3'-end processing;CC:cytoplasm;MF:3'-5' exonuclease activity;MF:ribonuclease D activity;MF:nucleotide binding;MF:nucleic acid binding;	K03684	rnd	------	------
DVB73_RS00275	DVB73_RS00275	VOC family protein	0.561	-0.833195	3.05623118558E-7	2.92252107121E-6	no	down	ref_gene	mRNA	62.1	72.99	41.13	26.89	43.18	43.11	37.7267	58.74	GO:0032259;GO:0008168	BP:methylation;MF:methyltransferase activity;	------	------	------	------
DVB73_RS10530	DVB73_RS10530	FMN-binding glutamate synthase family protein	0.607	-0.720871	3.11968042869E-7	2.97737921615E-6	no	down	ref_gene	mRNA	9.48	9.98	7.83	5.6	7.43	5.93	6.32	9.09667	GO:0006537;GO:0016020;GO:0015930	BP:glutamate biosynthetic process;CC:membrane;MF:glutamate synthase activity;	------	------	------	------
DVB73_RS10450	ybaK	Cys-tRNA(Pro) deacylase	1.788	0.838211	3.16410874829E-7	3.01390592055E-6	no	up	ref_gene	mRNA	5.69	7.46	5.8	11.15	14.98	12.88	13.0033	6.31667	GO:0006412;GO:0016829;GO:0002161	BP:translation;MF:lyase activity;MF:aminoacyl-tRNA editing activity;	K03976	ybaK	------	------
DVB73_RS00035	DVB73_RS00035	flavin reductase family protein	0.609	-0.715361	3.18952945676E-7	3.0322206253E-6	no	down	ref_gene	mRNA	31.01	31.45	24.57	17.57	22.63	20.56	20.2533	29.01	GO:0016646;GO:0010181	MF:oxidoreductase activity, acting on the CH-NH group of donors, NAD or NADP as acceptor;MF:FMN binding;	------	------	------	------
DVB73_RS06025	DVB73_RS06025	alpha/beta hydrolase	0.504	-0.98858	3.2189182205E-7	3.05422938131E-6	no	down	ref_gene	mRNA	51.16	68.12	30.61	19.45	33.47	32.66	28.5267	49.9633	GO:0016787;GO:0016746	MF:hydrolase activity;MF:transferase activity, transferring acyl groups;	K00433	cpo	------	------
DVB73_RS11135	DVB73_RS11135	LysE/ArgO family amino acid transporter	0.543	-0.882059	3.27540962992E-7	3.10181925494E-6	no	down	ref_gene	mRNA	310.9	388.12	191.89	124.72	235.18	192.21	184.037	296.97	GO:0006865;GO:0005886	BP:amino acid transport;CC:plasma membrane;	K06895	lysE	------	------
DVB73_RS14525	DVB73_RS14525	metalloregulator ArsR/SmtB family transcription factor	2.122	1.08525	3.54376484565E-7	3.34947349118E-6	yes	up	ref_gene	mRNA	38.85	33.78	40.66	58.55	131.86	99.86	96.7567	37.7633	GO:0032259;GO:0003700;GO:0008757	BP:methylation;MF:transcription factor activity, sequence-specific DNA binding;MF:S-adenosylmethionine-dependent methyltransferase activity;	------	------	------	------
DVB73_RS18140	DVB73_RS18140	ATP-binding protein	2.322	1.21537	3.60878592362E-7	3.40435758806E-6	yes	up	ref_gene	mRNA	1.08	1.85	0.97	2.51	3.94	3.9	3.45	1.3	GO:0005886;GO:0000155	CC:plasma membrane;MF:phosphorelay sensor kinase activity;	K10125	dctB	map02020	Two-component system
DVB73_RS13755	DVB73_RS13755	diguanylate cyclase	1.788	0.838287	3.67159483455E-7	3.45694775191E-6	no	up	ref_gene	mRNA	43.04	43.25	25.85	51.02	96.99	82.12	76.71	37.38	GO:0000160	BP:phosphorelay signal transduction system;	------	------	------	------
DVB73_RS24175	dsbG	thiol:disulfide interchange protein DsbG	0.435	-1.20111	3.7001176909E-7	3.47711635598E-6	yes	down	ref_gene	mRNA	10.64	12.95	6.37	5.14	5.23	4.09	4.82	9.98667	GO:0042597;GO:0016853	CC:periplasmic space;MF:isomerase activity;	K03805	dsbG	------	------
DVB73_RS17775	DVB73_RS17775	nodulation protein NfeD	1.711	0.774906	3.75515748851E-7	3.52207874784E-6	no	up	ref_gene	mRNA	6.95	7.53	5.64	10.57	14.73	14.18	13.16	6.70667	GO:0006508;GO:0016020;GO:0008233	BP:proteolysis;CC:membrane;MF:peptidase activity;	K07403	nfeD	------	------
DVB73_RS17580	DVB73_RS17580	hypothetical protein	0.619	-0.691605	3.76801570742E-7	3.52738143471E-6	no	down	ref_gene	mRNA	85.65	100.84	69.83	50.04	69.35	63.78	61.0567	85.44	------	------	------	------	------	------
DVB73_RS04310	mapR	GntR family transcriptional regulator MpaR	1.816	0.860382	3.86771757491E-7	3.60715322607E-6	no	up	ref_gene	mRNA	4.32	4.57	3.6	6.55	10.62	9.06	8.74333	4.16333	GO:0006351;GO:0003700;GO:0008483;GO:0030170;GO:0003677	BP:transcription, DNA-templated;MF:transcription factor activity, sequence-specific DNA binding;MF:transaminase activity;MF:pyridoxal phosphate binding;MF:DNA binding;	------	------	------	------
DVB73_RS11340	ftsW	putative lipid II flippase FtsW	1.763	0.817966	3.86796455002E-7	3.60715322607E-6	no	up	ref_gene	mRNA	7.54	7.81	6.2	13.54	16.08	13.7	14.44	7.18333	------	------	K03588	ftsW	map04112	Cell cycle - Caulobacter
DVB73_RS19585	rplU	50S ribosomal protein L21	1.897	0.923817	3.97271607703E-7	3.69779808235E-6	no	up	ref_gene	mRNA	174.42	147.66	165.2	354.61	406.03	312.77	357.803	162.427	GO:0006412;GO:0005737;GO:0005840;GO:1990904;GO:0019843;GO:0003735	BP:translation;CC:cytoplasm;CC:ribosome;CC:ribonucleoprotein complex;MF:rRNA binding;MF:structural constituent of ribosome;	K02888	rplU	map03010	Ribosome
DVB73_RS23210	DVB73_RS23210	IS110 family transposase	0.516	-0.953822	3.99197295474E-7	3.70867164827E-6	no	down	ref_gene	mRNA	16.03	13.5	15.6	7.39	11.35	8.68	9.14	15.0433	GO:0006313;GO:0004803;GO:0003677	BP:transposition, DNA-mediated;MF:transposase activity;MF:DNA binding;	------	------	------	------
DVB73_RS16560	DVB73_RS16560	hypothetical protein	2.276	1.18622	4.02746379343E-7	3.73455733573E-6	yes	up	ref_gene	mRNA	91.23	81.54	62.74	99.4	318.26	226.94	214.867	78.5033	------	------	------	------	------	------
DVB73_RS10150	DVB73_RS10150	FUSC family protein	1.707	0.771756	4.16070349851E-7	3.85081367272E-6	no	up	ref_gene	mRNA	7.13	7.17	5.17	9.21	16.12	13.03	12.7867	6.49	GO:0005886;GO:0022857	CC:plasma membrane;MF:transmembrane transporter activity;	------	------	------	------
DVB73_RS01885	DVB73_RS01885	paraquat-inducible protein A	1.827	0.869601	4.17746962146E-7	3.85903608805E-6	no	up	ref_gene	mRNA	15.7	16.62	10.82	21.68	35.24	33.96	30.2933	14.38	GO:0016020	CC:membrane;	K03808	pqiA	------	------
DVB73_RS16950	metE	5-methyltetrahydropteroyltriglutamate--homocysteine S-methyltransferase	1.799	0.847061	4.30391466203E-7	3.9683552138E-6	no	up	ref_gene	mRNA	2.68	3.14	2.5	4.76	7.03	5.47	5.75333	2.77333	GO:0009086;GO:0032259;GO:0003871;GO:0008270	BP:methionine biosynthetic process;BP:methylation;MF:5-methyltetrahydropteroyltriglutamate-homocysteine S-methyltransferase activity;MF:zinc ion binding;	K00549	metE	map00450;map00270	Selenocompound metabolism;Cysteine and methionine metabolism
DVB73_RS13400	rplP	50S ribosomal protein L16	1.603	0.680541	4.40785364508E-7	4.05655102374E-6	no	up	ref_gene	mRNA	233.86	230.2	198.18	347.39	517.09	380.56	415.013	220.747	GO:0006412;GO:0005840;GO:1990904;GO:0000049;GO:0019843;GO:0003735	BP:translation;CC:ribosome;CC:ribonucleoprotein complex;MF:tRNA binding;MF:rRNA binding;MF:structural constituent of ribosome;	K02878	rplP	map03010	Ribosome
DVB73_RS10160	DVB73_RS10160	hypothetical protein	0.614	-0.704221	4.59582171488E-7	4.21369721275E-6	no	down	ref_gene	mRNA	142.76	129.4	120.27	81.27	102.77	94.3	92.78	130.81	------	------	------	------	------	------
DVB73_RS14410	rlmJ	23S rRNA (adenine(2030)-N(6))-methyltransferase RlmJ	1.789	0.839426	4.71115556846E-7	4.31136778751E-6	no	up	ref_gene	mRNA	13.74	15.41	10.97	19.05	35.33	29.17	27.85	13.3733	GO:0070475;GO:0003723;GO:0036307	BP:rRNA base methylation;MF:RNA binding;MF:23S rRN;	K07115	rlmJ	------	------
DVB73_RS25455	DVB73_RS25455	DUF934 domain-containing protein	1.789	0.839022	4.73068621129E-7	4.32116412135E-6	no	up	ref_gene	mRNA	73.89	77.21	52.59	138.73	159.09	115.74	137.853	67.8967	------	------	------	------	------	------
DVB73_RS11330	murC	UDP-N-acetylmuramate--L-alanine ligase	1.605	0.682374	5.06960002597E-7	4.62211577787E-6	no	up	ref_gene	mRNA	15.12	17.85	11.43	21.17	31.7	28.56	27.1433	14.8	GO:0051301;GO:0071555;GO:0008360;GO:0009252;GO:0007049;GO:0005737;GO:0016020;GO:0008763;GO:0005524	BP:cell division;BP:cell wall organization;BP:regulation of cell shape;BP:peptidoglycan biosynthetic process;BP:cell cycle;CC:cytoplasm;CC:membrane;MF:UDP-N-acetylmuramate-L-alanine ligase activity;MF:ATP binding;	K01924	murC	map00550	Peptidoglycan biosynthesis
DVB73_RS08030	DVB73_RS08030	restriction endonuclease	0.643	-0.637402	5.29906690391E-7	4.82234787389E-6	no	down	ref_gene	mRNA	55.27	64.07	40.51	33.53	44.03	39.05	38.87	53.2833	GO:0009307;GO:0004519;GO:0003677	BP:DNA restriction-modification system;MF:endonuclease activity;MF:DNA binding;	------	------	------	------
DVB73_RS11535	algW	Do family serine endopeptidase AlgW	1.882	0.912448	5.35352705236E-7	4.862869842E-6	no	up	ref_gene	mRNA	3.99	4.81	2.78	7.3	8.54	8.69	8.17667	3.86	GO:0006508;GO:0016020;GO:0042597;GO:0004252	BP:proteolysis;CC:membrane;CC:periplasmic space;MF:serine-type endopeptidase activity;	K04691	hhoB	------	------
DVB73_RS21020	mreB	rod shape-determining protein MreB	1.611	0.688252	5.58843460225E-7	5.0668473727E-6	no	up	ref_gene	mRNA	53.34	51.21	41.53	71.74	117.18	83.82	90.9133	48.6933	GO:0008360;GO:0000902;GO:0005737;GO:0005524	BP:regulation of cell shape;BP:cell morphogenesis;CC:cytoplasm;MF:ATP binding;	K03569	mreB	------	------
DVB73_RS22225	DVB73_RS22225	diacylglycerol kinase	1.94	0.955699	5.61587837089E-7	5.0823180229E-6	no	up	ref_gene	mRNA	18.39	16.74	16.45	40.85	38.3	34.64	37.93	17.1933	GO:0006654;GO:0016310;GO:0005886;GO:0046872;GO:0004143;GO:0005524	BP:phosphatidic acid biosynthetic process;BP:phosphorylation;CC:plasma membrane;MF:metal ion binding;MF:diacylglycerol kinase activity;MF:ATP binding;	K00901	dgkA	map00564;map05231;map00561;map04361;map04072;map04070	Glycerophospholipid metabolism;Choline metabolism in cancer;Glycerolipid metabolism;Axon regeneration;Phospholipase D signaling pathway;Phosphatidylinositol signaling system
DVB73_RS16485	DVB73_RS16485	cytochrome c oxidase subunit 3	0.563	-0.827562	5.7525320864E-7	5.19638322786E-6	no	down	ref_gene	mRNA	42.75	55.86	30.42	19.99	31.31	31.54	27.6133	43.01	GO:0019646;GO:0005886;GO:0004129	BP:aerobic electron transport chain;CC:plasma membrane;MF:cytochrome-c oxidase activity;	K02276	coxC	map00190	Oxidative phosphorylation
DVB73_RS13980	osmE	osmotically-inducible lipoprotein OsmE	0.472	-1.08196	5.85077083315E-7	5.27539116005E-6	yes	down	ref_gene	mRNA	40.84	35.86	27.58	15.06	22.81	19.44	19.1033	34.76	GO:0019867;GO:0003677	CC:outer membrane;MF:DNA binding;	K04064	osmE	------	------
DVB73_RS09365	ihfB	integration host factor subunit beta	0.621	-0.687237	5.95271966503E-7	5.35744769852E-6	no	down	ref_gene	mRNA	1497.94	1587.66	1371.71	952.8	1158.35	1107.99	1073.05	1485.77	GO:0006310;GO:0006355;GO:0006417;GO:0005694;GO:0030527;GO:0003677	BP:DNA recombination;BP:regulation of transcription, DNA-templated;BP:regulation of translation;CC:chromosome;MF:structural constituent of chromatin;MF:DNA binding;	K05788	ihfB	------	------
DVB73_RS13885	DVB73_RS13885	copper chaperone PCu(A)C	2.118	1.08269	6.19272702759E-7	5.56322780313E-6	yes	up	ref_gene	mRNA	11.33	15.18	8.57	18.67	32.13	35.31	28.7033	11.6933	------	------	K09796	pccA	------	------
DVB73_RS14730	DVB73_RS14730	TetR/AcrR family transcriptional regulator	0.572	-0.80629	6.22698545116E-7	5.58375838258E-6	no	down	ref_gene	mRNA	24.41	34.84	23.43	16.2	17.89	19.45	17.8467	27.56	GO:0003677	MF:DNA binding;	------	------	------	------
DVB73_RS06760	DVB73_RS06760	DUF3540 domain-containing protein	2.19	1.1309	6.2663204132E-7	5.60875772267E-6	yes	up	ref_gene	mRNA	5.86	5.88	5.28	14.17	16.79	11.87	14.2767	5.67333	------	------	------	------	------	------
DVB73_RS19335	DVB73_RS19335	DUF1780 domain-containing protein	1.913	0.935941	6.44851807328E-7	5.76130373847E-6	no	up	ref_gene	mRNA	16.4	16.52	10.18	20.59	39.57	35.29	31.8167	14.3667	------	------	------	------	------	------
DVB73_RS21635	DVB73_RS21635	acyl-CoA thioesterase	3.043	1.60567	6.48862069107E-7	5.78657320647E-6	yes	up	ref_gene	mRNA	2.18	2.25	2.42	5.92	10.38	8.42	8.24	2.28333	GO:0016790	MF:thiolester hydrolase activity;	------	------	------	------
DVB73_RS13420	rplB	50S ribosomal protein L2	1.563	0.644657	6.73135458526E-7	5.99212946353E-6	no	up	ref_gene	mRNA	231.49	225.96	175.65	342.09	451.12	340.96	378.057	211.033	GO:0006412;GO:0015934;GO:0003735;GO:0016740;GO:0019843	BP:translation;CC:large ribosomal subunit;MF:structural constituent of ribosome;MF:transferase activity;MF:rRNA binding;	K02886	rplB	map03010	Ribosome
DVB73_RS06170	DVB73_RS06170	alpha-1%2C4-glucan--maltose-1-phosphate maltosyltransferase	0.545	-0.87683	6.90608092279E-7	6.13651038076E-6	no	down	ref_gene	mRNA	18.16	21.6	11.1	7.08	12.49	11.87	10.48	16.9533	GO:0030979;GO:0016758;GO:0004553	BP:alpha-glucan biosynthetic process;MF:transferase activity, transferring hexosyl groups;MF:hydrolase activity, hydrolyzing O-glycosyl compounds;	K16147	glgE	map00500	Starch and sucrose metabolism
DVB73_RS23555	DVB73_RS23555	flagellar protein FlaG	0.519	-0.945987	7.07085626366E-7	6.27154207733E-6	no	down	ref_gene	mRNA	44.82	43.38	38.7	26	24.76	24.45	25.07	42.3	------	------	K06603	flaG	------	------
DVB73_RS04610	DVB73_RS04610	glutathione S-transferase	0.602	-0.732	7.13300770912E-7	6.31522707845E-6	no	down	ref_gene	mRNA	75.85	77.28	53.95	33.66	60.53	50.73	48.3067	69.0267	GO:0016740	MF:transferase activity;	K00799	gst	map05207;map00480;map05204;map00983;map00982;map00980;map05200;map05208;map05418;map05225;map04212;map01524	Chemical carcinogenesis - receptor activation;Glutathione metabolism;Chemical carcinogenesis - DNA adducts;Drug metabolism - other enzymes;Drug metabolism - cytochrome P450;Metabolism of xenobiotics by cytochrome P450;Pathways in cancer;Chemical carcinogenesis - reactive oxygen species;Fluid shear stress and atherosclerosis;Hepatocellular carcinoma;Longevity regulating pathway - worm;Platinum dru…
DVB73_RS12840	DVB73_RS12840	hypothetical protein	1.663	0.733509	7.23529093025E-7	6.39422100984E-6	no	up	ref_gene	mRNA	418.15	429.1	287.96	504.97	809.13	853.91	722.67	378.403	------	------	------	------	------	------
DVB73_RS15865	DVB73_RS15865	GspE/PulE family protein	0.372	-1.42636	7.78381047954E-7	6.86658308249E-6	yes	down	ref_gene	mRNA	1.67	2.17	1.3	0.46	0.89	0.86	0.736667	1.71333	GO:0005524	MF:ATP binding;	K02454	gspE	map03070;map05111	Bacterial secretion system;Biofilm formation - Vibrio cholerae
DVB73_RS03870	DVB73_RS03870	Yip1 family protein	0.518	-0.948683	8.08410947079E-7	7.10588868384E-6	no	down	ref_gene	mRNA	10.58	10.11	7.66	4.02	6.75	6.21	5.66	9.45	GO:0016020	CC:membrane;	------	------	------	------
DVB73_RS05685	DVB73_RS05685	SLC13 family permease	1.502	0.58669	8.43152363687E-7	7.39798202977E-6	no	up	ref_gene	mRNA	27.23	27.37	20.45	35.13	50.31	43.69	43.0433	25.0167	GO:0006813;GO:0016020;GO:0008324	BP:potassium ion transport;CC:membrane;MF:cation transmembrane transporter activity;	------	------	------	------
DVB73_RS15270	rpoH	RNA polymerase sigma factor RpoH	1.732	0.792494	8.67645176763E-7	7.59926795247E-6	no	up	ref_gene	mRNA	484.73	452.59	351.73	562.11	1156.72	893.09	870.64	429.683	GO:0009408;GO:0006352;GO:0005737;GO:0016987;GO:0003677	BP:response to heat;BP:DNA-templated transcription, initiation;CC:cytoplasm;MF:sigma factor activity;MF:DNA binding;	K03089	rpoH	------	------
DVB73_RS15995	DVB73_RS15995	DedA family protein	1.627	0.702641	8.86321561463E-7	7.7489827945E-6	no	up	ref_gene	mRNA	16.51	16.73	13.59	25.02	34.64	28.11	29.2567	15.61	------	------	------	------	------	------
DVB73_RS02160	DVB73_RS02160	response regulator transcription factor	1.792	0.841435	9.00666573248E-7	7.86036282107E-6	no	up	ref_gene	mRNA	46.25	57.04	30.4	63.51	102.4	107.61	91.1733	44.5633	GO:0000160;GO:0006355;GO:0003677	BP:phosphorelay signal transduction system;BP:regulation of transcription, DNA-templated;MF:DNA binding;	K07690	evgA	map02020;map05133	Two-component system;Pertussis
DVB73_RS06810	tssB	type VI secretion system contractile sheath small subunit	2.245	1.16701	9.07643520153E-7	7.90715778411E-6	yes	up	ref_gene	mRNA	7.29	6.9	7.35	17.92	19.48	18.57	18.6567	7.18	------	------	K11901	impB	map02025	Biofilm formation - Pseudomonas aeruginosa
DVB73_RS22975	DVB73_RS22975	hypothetical protein	0.377	-1.40752	9.13240703543E-7	7.94122348366E-6	yes	down	ref_gene	mRNA	9.92	10.02	6.98	2.92	5.28	3.65	3.95	8.97333	------	------	------	------	------	------
DVB73_RS12410	carA	glutamine-hydrolyzing carbamoyl-phosphate synthase small subunit	1.761	0.816343	9.14797803265E-7	7.94122348366E-6	no	up	ref_gene	mRNA	99.7	89.2	66.98	118.2	242.1	165.14	175.147	85.2933	GO:0006221;GO:0006207;GO:0006541;GO:0006526;GO:0044205;GO:0004088;GO:0005524	BP:pyrimidine nucleotide biosynthetic process;BP:'de novo' pyrimidine nucleobase biosynthetic process;BP:glutamine metabolic process;BP:arginine biosynthetic process;BP:'de novo' UMP biosynthetic process;MF:carbamoyl-phosphate synthas;MF:ATP binding;	K01956	carA	map00240;map00250	Pyrimidine metabolism;Alanine, aspartate and glutamate metabolism
DVB73_RS09185	pyrF	orotidine-5'-phosphate decarboxylase	1.732	0.792641	9.23179765038E-7	7.99980199934E-6	no	up	ref_gene	mRNA	12.58	14.07	9.69	20.15	28.17	23.94	24.0867	12.1133	GO:0006207;GO:0044205;GO:0004590	BP:'de novo' pyrimidine nucleobase biosynthetic process;BP:'de novo' UMP biosynthetic process;MF:orotidine-5'-phosphate decarboxylase activity;	K01591	pyrF	map00240	Pyrimidine metabolism
DVB73_RS02500	DVB73_RS02500	aldo/keto reductase	0.538	-0.894048	9.25390312703E-7	8.0047897014E-6	no	down	ref_gene	mRNA	6.37	5.29	4.17	3.14	3.78	2.74	3.22	5.27667	GO:0016491	MF:oxidoreductase activity;	------	------	------	------
DVB73_RS19455	DVB73_RS19455	Crp/Fnr family transcriptional regulator	1.774	0.826857	9.63960056285E-7	8.32371858125E-6	no	up	ref_gene	mRNA	21.97	21.17	12.14	28.99	41.05	41.14	37.06	18.4267	GO:0006355;GO:0016310;GO:0016301;GO:0003677	BP:regulation of transcription, DNA-templated;BP:phosphorylation;MF:kinase activity;MF:DNA binding;	------	------	------	------
DVB73_RS02035	DVB73_RS02035	Ldh family oxidoreductase	0.546	-0.872122	1.00679134466E-6	8.67825778775E-6	no	down	ref_gene	mRNA	8.98	8.59	6.04	4.75	4.99	4.75	4.83	7.87	GO:0016491	MF:oxidoreductase activity;	K13609	dpkA	map00960;map00310	Tropane, piperidine and pyridine alkaloid biosynthesis;Lysine degradation
DVB73_RS13430	rplD	50S ribosomal protein L4	1.666	0.736357	1.02457304305E-6	8.81600987484E-6	no	up	ref_gene	mRNA	113.09	103.41	89.05	182.63	234.74	169.32	195.563	101.85	GO:0006412;GO:1990904;GO:0005840;GO:0003735;GO:0019843	BP:translation;CC:ribonucleoprotein complex;CC:ribosome;MF:structural constituent of ribosome;MF:rRNA binding;	K02926	rplD	map03010	Ribosome
DVB73_RS09830	bluB	5%2C6-dimethylbenzimidazole synthase	3.952	1.98276	1.02952779367E-6	8.84310189087E-6	yes	up	ref_gene	mRNA	0.55	2.16	0.68	4.18	5.25	5.83	5.08667	1.13	GO:0016491	MF:oxidoreductase activity;	K04719	bluB	map00740	Riboflavin metabolism
DVB73_RS00025	DVB73_RS00025	LysR substrate-binding domain-containing protein	0.637	-0.65035	1.0787443619E-6	9.24961890696E-6	no	down	ref_gene	mRNA	41.84	39.89	32.21	25.01	32.47	25.55	27.6767	37.98	GO:0006351;GO:0003700;GO:0003677	BP:transcription, DNA-templated;MF:transcription factor activity, sequence-specific DNA binding;MF:DNA binding;	K03566	gcvA	map02026	Biofilm formation - Escherichia coli
DVB73_RS20460	hscA	Fe-S protein assembly chaperone HscA	1.822	0.865414	1.09327134748E-6	9.35779111406E-6	no	up	ref_gene	mRNA	7.37	6.04	6.74	12.53	16.64	13.53	14.2333	6.71667	GO:0016226;GO:0051082;GO:0140662;GO:0016887;GO:0005524	BP:iron-sulfur cluster assembly;MF:unfolded protein binding;MF:old GO;MF:ATPase activity;MF:ATP binding;	K04044	hscA	------	------
DVB73_RS13810	purD	phosphoribosylamine--glycine ligase	1.619	0.695533	1.11454853351E-6	9.52326286222E-6	no	up	ref_gene	mRNA	12.51	14.56	10.45	18.78	29.33	21.91	23.34	12.5067	GO:0009113;GO:0006189;GO:0046872;GO:0004637;GO:0005524	BP:purine nucleobase biosynthetic process;BP:'de novo' IMP biosynthetic process;MF:metal ion binding;MF:phosphoribosylamine-glycine ligase activity;MF:ATP binding;	K01945	purD	map00230	Purine metabolism
DVB73_RS01015	DVB73_RS01015	AraC family transcriptional regulator	0.564	-0.82617	1.12068173896E-6	9.55898570376E-6	no	down	ref_gene	mRNA	12.73	12.68	8.76	6.79	7.61	7.35	7.25	11.39	GO:0006351;GO:0003700;GO:0043565	BP:transcription, DNA-templated;MF:transcription factor activity, sequence-specific DNA binding;MF:sequence-specific DNA binding;	------	------	------	------
DVB73_RS23425	DVB73_RS23425	chemotaxis protein CheV	0.554	-0.85113	1.13403184761E-6	9.6560346537E-6	no	down	ref_gene	mRNA	20.42	21.3	16.27	12.59	13.76	10.06	12.1367	19.33	GO:0000160;GO:0006935	BP:phosphorelay signal transduction system;BP:chemotaxis;	K03415	cheV	map02030;map02020	Bacterial chemotaxis;Two-component system
DVB73_RS24065	DVB73_RS24065	adenine phosphoribosyltransferase	1.693	0.759237	1.13923579584E-6	9.68350426464E-6	no	up	ref_gene	mRNA	66.57	68.26	54.02	82.67	163.27	128.99	124.977	62.95	GO:0006168;GO:0044209;GO:0006166;GO:0005737;GO:0003999	BP:adenine salvage;BP:AMP salvage;BP:purine ribonucleoside salvage;CC:cytoplasm;MF:adenine phosphoribosyltransferase activity;	K00759	apt	map01232;map00230	Nucleotide metabolism;Purine metabolism
DVB73_RS18390	DVB73_RS18390	lysozyme inhibitor LprI family protein	0.601	-0.734406	1.16708079034E-6	9.88586081233E-6	no	down	ref_gene	mRNA	32.77	40.61	26.78	19.38	25.15	24.28	22.9367	33.3867	------	------	------	------	------	------
DVB73_RS19555	DVB73_RS19555	TIGR00645 family protein	2.168	1.11638	1.17808321648E-6	9.96182284608E-6	yes	up	ref_gene	mRNA	4.98	4.36	3.95	8.6	14.23	10.76	11.1967	4.43	GO:0005886	CC:plasma membrane;	------	------	------	------
DVB73_RS07650	DVB73_RS07650	DUF4404 family protein	1.538	0.620737	1.18324266295E-6	9.9882001341E-6	no	up	ref_gene	mRNA	2657.26	2559.32	1866.69	2946	5484.5	4477.55	4302.68	2361.09	------	------	------	------	------	------
DVB73_RS24755	DVB73_RS24755	aminopeptidase P family protein	0.604	-0.72709	1.20750580167E-6	1.01754705766E-5	no	down	ref_gene	mRNA	18.59	22.09	12.48	10.94	12.77	12.25	11.9867	17.72	GO:0110165;GO:0070006	CC:cellular anatomical entity;MF:metalloaminopeptidase activity;	K01262	pepP	------	------
DVB73_RS16115	bcsQ	cellulose biosynthesis protein BcsQ	2.816	1.49351	1.26799039906E-6	1.06668058313E-5	yes	up	ref_gene	mRNA	4.56	2.33	1.29	7.2	10.04	8.44	8.56	2.72667	------	------	------	------	------	------
DVB73_RS16430	DVB73_RS16430	PA5502 family lipoprotein	1.558	0.639804	1.28608379191E-6	1.08004566813E-5	no	up	ref_gene	mRNA	36.1	36.59	26.75	45.83	71.87	61.08	59.5933	33.1467	------	------	------	------	------	------
DVB73_RS09400	gyrA	DNA gyrase subunit A	1.463	0.548509	1.29822634302E-6	1.08837605743E-5	no	up	ref_gene	mRNA	43.08	44.93	33.42	54.58	79.01	69.97	67.8533	40.4767	GO:0006265;GO:0006261;GO:0005737;GO:0005694;GO:0034335;GO:0003677;GO:0005524	BP:DNA topological change;BP:DNA-dependent DNA replication;CC:cytoplasm;CC:chromosome;MF:DNA supercoiling activity;MF:DNA binding;MF:ATP binding;	K02469	gyrA	------	------
DVB73_RS24915	nuoL	NADH-quinone oxidoreductase subunit L	0.631	-0.664289	1.30939912201E-6	1.09586634212E-5	no	down	ref_gene	mRNA	25.07	27.86	17.22	15.3	17.94	16.51	16.5833	23.3833	GO:0042773;GO:0016020;GO:0008137	BP:ATP synthesis coupled electron transport;CC:membrane;MF:NADH dehydrogenas;	K00341	nuoL	map00190	Oxidative phosphorylation
DVB73_RS02120	DVB73_RS02120	HAMP domain-containing sensor histidine kinase	0.557	-0.845409	1.33184623322E-6	1.11275070953E-5	no	down	ref_gene	mRNA	8.98	9.73	7	5.38	5	5.68	5.35333	8.57	GO:0016020;GO:0000155	CC:membrane;MF:phosphorelay sensor kinase activity;	------	------	------	------
DVB73_RS22180	DVB73_RS22180	hypothetical protein	2.001	1.00076	1.34031446591E-6	1.11791816441E-5	yes	up	ref_gene	mRNA	6.59	5.33	6.73	12.53	18.4	13.01	14.6467	6.21667	------	------	------	------	------	------
DVB73_RS11355	murF	UDP-N-acetylmuramoyl-tripeptide--D-alanyl-D-alanine ligase	1.544	0.627009	1.41050216326E-6	1.1744589441E-5	no	up	ref_gene	mRNA	28.33	31.76	21.16	43.61	51.98	46.27	47.2867	27.0833	GO:0009252;GO:0071555;GO:0008360;GO:0051301;GO:0007049;GO:0005737;GO:0008766;GO:0047480;GO:0005524	BP:peptidoglycan biosynthetic process;BP:cell wall organization;BP:regulation of cell shape;BP:cell division;BP:cell cycle;CC:cytoplasm;MF:UDP-N-acetylmuramoylalanyl-D-glutamyl-2,6-diaminopimelate-D-alanyl-D-alanine ligase activity;MF:UDP-N-acetylmuramoyl-tripeptide-D-alanyl-D-alanine ligase activity;MF:ATP binding;	K01929	murF	map00550;map00300;map01502	Peptidoglycan biosynthesis;Lysine biosynthesis;Vancomycin resistance
DVB73_RS01850	DVB73_RS01850	hypothetical protein	1.833	0.874029	1.42242520781E-6	1.18237586035E-5	no	up	ref_gene	mRNA	37.24	32.56	26.4	45.71	97.28	65.15	69.38	32.0667	------	------	------	------	------	------
DVB73_RS06165	treS	maltose alpha-D-glucosyltransferase	0.523	-0.935162	1.44143149747E-6	1.19614383248E-5	no	down	ref_gene	mRNA	5.47	7.18	3.47	2.14	3.72	3.69	3.18333	5.37333	GO:0005975;GO:0046872;GO:0047471	BP:carbohydrate metabolic process;MF:metal ion binding;MF:maltose alpha-D-glucosyltransferase activity;	K05343	treS	map00500	Starch and sucrose metabolism
DVB73_RS20385	queA	tRNA preQ1(34) S-adenosylmethionine ribosyltransferase-isomerase QueA	1.896	0.922901	1.47549150518E-6	1.22233610987E-5	no	up	ref_gene	mRNA	8.61	8.24	7.77	12.17	25.07	17.94	18.3933	8.20667	GO:0008616;GO:0005737;GO:0051075	BP:queuosine biosynthetic process;CC:cytoplasm;MF:S-adenosylmethionin;	K07568	queA	------	------
DVB73_RS01910	DVB73_RS01910	xanthine dehydrogenase family protein molybdopterin-binding subunit	0.556	-0.847249	1.5439442345E-6	1.27688361015E-5	no	down	ref_gene	mRNA	7.9	9.65	5.09	3.39	5.76	5.14	4.76333	7.54667	GO:0016491	MF:oxidoreductase activity;	K07303	iorB	------	------
DVB73_RS04895	DVB73_RS04895	PepSY domain-containing protein	0.335	-1.57764	1.63895956527E-6	1.3531780829E-5	yes	down	ref_gene	mRNA	2.18	2.12	1.46	0.77	0.74	0.65	0.72	1.92	GO:0016020	CC:membrane;	------	------	------	------
DVB73_RS13440	rpsJ	30S ribosomal protein S10	1.852	0.889305	1.69315692986E-6	1.39557177249E-5	no	up	ref_gene	mRNA	131.73	105.79	108.59	251.36	268.34	219.13	246.277	115.37	------	------	------	------	------	------
DVB73_RS09385	DVB73_RS09385	bifunctional prephenate dehydrogenase/3-phosphoshikimate 1-carboxyvinyltransferase	1.517	0.601047	1.74370018794E-6	1.43481615464E-5	no	up	ref_gene	mRNA	12.35	14.4	10.28	17.58	25.38	21.39	21.45	12.3433	GO:0006571;GO:0009423;GO:0005737;GO:0016020;GO:0008977;GO:0004665;GO:0070403;GO:0003866	BP:tyrosine biosynthetic process;BP:chorismate biosynthetic process;CC:cytoplasm;CC:membrane;MF:prephenate dehydrogenase activity;MF:prephenate dehydrogenas;MF:NAD+ binding;MF:3-phosphoshikimate 1-carboxyvinyltransferase activity;	K24018	------	map00400;map00401	Phenylalanine, tyrosine and tryptophan biosynthesis;Novobiocin biosynthesis
DVB73_RS22650	DVB73_RS22650	YgaP-like transmembrane domain	0.254	-1.97908	1.76849348967E-6	1.45277585997E-5	yes	down	ref_gene	mRNA	9.76	9.46	8.61	2.99	2.74	2.35	2.69333	9.27667	------	------	------	------	------	------
DVB73_RS09930	cysM	cysteine synthase CysM	1.553	0.634833	1.91211356427E-6	1.56812529492E-5	no	up	ref_gene	mRNA	26.77	26.51	20.71	37.32	52.17	42.6	44.03	24.6633	GO:0006535;GO:0004124	BP:cysteine biosynthetic process from serine;MF:cysteine synthase activity;	K12339	cysM	map00270	Cysteine and methionine metabolism
DVB73_RS11325	DVB73_RS11325	D-alanine--D-alanine ligase	1.586	0.665012	1.93155965509E-6	1.58142409219E-5	no	up	ref_gene	mRNA	20.5	25.6	16.27	30.23	43.99	38.94	37.72	20.79	GO:0071555;GO:0008360;GO:0009252;GO:0005737;GO:0008716;GO:0046872;GO:0005524	BP:cell wall organization;BP:regulation of cell shape;BP:peptidoglycan biosynthetic process;CC:cytoplasm;MF:D-alanine-D-alanine ligase activity;MF:metal ion binding;MF:ATP binding;	K01921	ddl	map00470;map00550;map01502	D-Amino acid metabolism;Peptidoglycan biosynthesis;Vancomycin resistance
DVB73_RS13475	rplL	50S ribosomal protein L7/L12	1.794	0.84301	1.94825641437E-6	1.59243128627E-5	no	up	ref_gene	mRNA	631.66	615.65	615.27	1304.36	1459.51	1116.49	1293.45	620.86	GO:0006412;GO:1990904;GO:0005840;GO:0003735	BP:translation;CC:ribonucleoprotein complex;CC:ribosome;MF:structural constituent of ribosome;	K02935	rplL	map03010	Ribosome
DVB73_RS22075	lpxA	acyl-ACP--UDP-N-acetylglucosamine O-acyltransferase	1.712	0.775867	2.02395756961E-6	1.6515493768E-5	no	up	ref_gene	mRNA	36.72	32.91	31.29	51.38	89.57	62.29	67.7467	33.64	GO:0009245;GO:0005737;GO:0008780	BP:lipid A biosynthetic process;CC:cytoplasm;MF:acyl-[acyl-carrier-protein]-UDP-N-acetylglucosamine O-acyltransferase activity;	K00677	lpxA	map00540;map01503	Cationic antimicrobial peptide (CAMP) resistance
DVB73_RS04020	DVB73_RS04020	N-acetyltransferase	1.614	0.690803	2.05128065899E-6	1.67105991787E-5	no	up	ref_gene	mRNA	103.93	112.34	83.91	129.04	234.29	205.34	189.557	100.06	GO:0016747	MF:transferase activity, transferring acyl groups other than amino-acyl groups;	K03824	yhbS	------	------
DVB73_RS09655	DVB73_RS09655	hypothetical protein	1.952	0.965134	2.09790008176E-6	1.70619913627E-5	no	up	ref_gene	mRNA	20.18	22.55	14.73	26.04	57.75	48.49	44.0933	19.1533	------	------	------	------	------	------
DVB73_RS21995	DVB73_RS21995	Na+/H+ antiporter	1.901	0.926973	2.10284269828E-6	1.70738272816E-5	no	up	ref_gene	mRNA	3.06	2.27	2.25	4.78	5.95	5.76	5.49667	2.52667	GO:0005886;GO:0015385	CC:plasma membrane;MF:sodiu;	K24163	nhaK	------	------
DVB73_RS08675	DVB73_RS08675	DUF4823 domain-containing protein	0.573	-0.804173	2.15981242439E-6	1.75073536917E-5	no	down	ref_gene	mRNA	44.73	36.57	33.06	21.58	31.62	22.84	25.3467	38.12	------	------	------	------	------	------
DVB73_RS18255	DVB73_RS18255	hypothetical protein	1.925	0.945091	2.24274274707E-6	1.81376832258E-5	no	up	ref_gene	mRNA	15.49	17.28	14.27	24.39	43.62	39.12	35.71	15.68	------	------	------	------	------	------
DVB73_RS13305	rplQ	50S ribosomal protein L17	1.534	0.617653	2.24682581627E-6	1.81376832258E-5	no	up	ref_gene	mRNA	242.22	254.13	192.78	351.01	509.19	370.65	410.283	229.71	GO:0006412;GO:1990904;GO:0005840;GO:0003735	BP:translation;CC:ribonucleoprotein complex;CC:ribosome;MF:structural constituent of ribosome;	K02879	rplQ	map03010	Ribosome
DVB73_RS22880	fadD1	long-chain-fatty-acid--CoA ligase FadD1	0.69	-0.534771	2.24868744242E-6	1.81376832258E-5	no	down	ref_gene	mRNA	106.56	120.93	82.9	69.18	90.18	84.29	81.2167	103.463	GO:0016874	MF:ligase activity;	K01897	fadD	map04714;map02024;map03320;map04920;map00061;map00071;map04146;map04216	Thermogenesis;Quorum sensing;PPAR signaling pathway;Adipocytokine signaling pathway;Fatty acid biosynthesis;Fatty acid degradation;Peroxisome;Ferroptosis
DVB73_RS20480	rlmN	23S rRNA (adenine(2503)-C(2))-methyltransferase RlmN	1.51	0.594601	2.26724220673E-6	1.82572661911E-5	no	up	ref_gene	mRNA	45.94	52.19	36.21	60.27	95.86	77.42	77.85	44.78	GO:0070475;GO:0005737;GO:0000049;GO:0051539;GO:0070040;GO:0019843;GO:0002935;GO:0046872	BP:rRNA base methylation;CC:cytoplasm;MF:tRNA binding;MF:4 iron, 4 sulfur cluster binding;MF:rRN;MF:rRNA binding;MF:tRN;MF:metal ion binding;	K06941	rlmN	------	------
DVB73_RS07520	DVB73_RS07520	hypothetical protein	0.478	-1.0654	2.28940350653E-6	1.84054508505E-5	yes	down	ref_gene	mRNA	290.71	213.73	250.3	144.66	134.9	135.7	138.42	251.58	------	------	------	------	------	------
DVB73_RS00195	DVB73_RS00195	NAD(P)/FAD-dependent oxidoreductase	0.606	-0.721926	2.33010165192E-6	1.87019306357E-5	no	down	ref_gene	mRNA	13.05	16.13	12.82	8.81	11.06	9.33	9.73333	14	GO:0050661;GO:0050660;GO:0004499	MF:NADP binding;MF:flavin adenine dinucleotide binding;MF:N,N-dimethylaniline monooxygenase activity;	K18277	tmm	map00680	Methane metabolism
DVB73_RS04240	DVB73_RS04240	CoA ester lyase	0.206	-2.28146	2.34391436845E-6	1.87820044974E-5	yes	down	ref_gene	mRNA	1.46	3.58	1.38	0.29	0.35	0.83	0.49	2.14	GO:0003824;GO:0016829;GO:0046872	MF:catalytic activity;MF:lyase activity;MF:metal ion binding;	K18292	------	map00660	C5-Branched dibasic acid metabolism
DVB73_RS02480	DVB73_RS02480	cold-shock protein	0.626	-0.675	2.35366073267E-6	1.88292858613E-5	no	down	ref_gene	mRNA	2326.94	1771.98	1831.49	1171.28	1691.71	1536.76	1466.58	1976.8	GO:0005829;GO:0003676;GO:0003677	CC:cytosol;MF:nucleic acid binding;MF:DNA binding;	K03704	cspA	------	------
DVB73_RS06930	DVB73_RS06930	SctK family type III secretion system sorting platform protein	2.037	1.0261	2.38962780196E-6	1.90728020245E-5	yes	up	ref_gene	mRNA	5.58	6.4	5.26	10.84	17.96	12.29	13.6967	5.74667	------	------	K04054	yscK	------	------
DVB73_RS05510	DVB73_RS05510	hypothetical protein	1.784	0.834923	2.39189143036E-6	1.90728020245E-5	no	up	ref_gene	mRNA	74.02	90.24	48.96	106.88	160.96	171.3	146.38	71.0733	------	------	------	------	------	------
DVB73_RS13160	trxA	thioredoxin	0.653	-0.614415	2.42983923389E-6	1.93438908766E-5	no	down	ref_gene	mRNA	53.01	57.27	43.26	31.78	47.75	36.14	38.5567	51.18	GO:0015035	MF:protein disulfide oxidoreductase activity;	K05838	ybbN	------	------
DVB73_RS21860	DVB73_RS21860	hypothetical protein	1.855	0.891586	2.46071227834E-6	1.95578690174E-5	no	up	ref_gene	mRNA	105.93	109.51	67.13	120.61	249.53	246.32	205.487	94.19	------	------	------	------	------	------
DVB73_RS06105	zwf	glucose-6-phosphate dehydrogenase	0.607	-0.720782	2.50325597698E-6	1.98637621771E-5	no	down	ref_gene	mRNA	13.42	13.16	8.64	6.87	8.78	8.53	8.06	11.74	GO:0006098;GO:0006006;GO:0004345;GO:0050661	BP:pentose-phosphate shunt;BP:glucose metabolic process;MF:glucose-6-phosphate dehydrogenase activity;MF:NADP binding;	K00036	zwf	map00030;map00480;map05415;map05230	Pentose phosphate pathway;Glutathione metabolism;Diabetic cardiomyopathy;Central carbon metabolism in cancer
DVB73_RS03105	DVB73_RS03105	hypothetical protein	1.635	0.709659	2.53175944585E-6	2.00574340565E-5	no	up	ref_gene	mRNA	43.28	44.69	40.7	70.68	101.16	72.87	81.57	42.89	------	------	------	------	------	------
DVB73_RS13905	cycA	D-serine/D-alanine/glycine transporter	1.886	0.915125	2.55423996952E-6	2.02028415037E-5	no	up	ref_gene	mRNA	3.16	4.17	2.68	7.2	7.26	6.73	7.06333	3.33667	GO:0006865;GO:0055085;GO:0016020	BP:amino acid transport;BP:transmembrane transport;CC:membrane;	K11737	cycA	------	------
DVB73_RS03670	DVB73_RS03670	AAA family ATPase	1.451	0.536551	2.65105812052E-6	2.09348073517E-5	no	up	ref_gene	mRNA	141.91	153.29	114.04	185.4	250.66	243.36	226.473	136.413	GO:0006302;GO:0016887;GO:0005524	BP:double-strand break repair;MF:ATPase activity;MF:ATP binding;	------	------	------	------
DVB73_RS26030	DVB73_RS26030	hypothetical protein	0.531	-0.911863	2.71389322521E-6	2.13964915147E-5	no	down	ref_gene	mRNA	31.75	30.78	24.44	16.99	20.6	15.58	17.7233	28.99	------	------	------	------	------	------
DVB73_RS20860	DVB73_RS20860	type IV secretory system conjugative DNA transfer family protein	0.583	-0.778412	2.83925499607E-6	2.23488624771E-5	no	down	ref_gene	mRNA	4.25	4.34	2.81	2.08	3.11	2.37	2.52	3.8	GO:0016020	CC:membrane;	K03205	virD4	map03070	Bacterial secretion system
DVB73_RS16745	DVB73_RS16745	FAD/NAD(P)-binding oxidoreductase	1.625	0.700615	2.85758944426E-6	2.24570753116E-5	no	up	ref_gene	mRNA	28.37	27.61	18.85	34.02	61	45.23	46.75	24.9433	GO:0016491	MF:oxidoreductase activity;	K17218	sqr	map00920	Sulfur metabolism
DVB73_RS22160	DVB73_RS22160	peptidoglycan DD-metalloendopeptidase family protein	0.677	-0.563507	2.86304236442E-6	2.24638708593E-5	no	down	ref_gene	mRNA	251.6	265.5	209.82	166.44	203.55	192.99	187.66	242.307	------	------	K06194	nlpD	------	------
DVB73_RS01555	DVB73_RS01555	cupin domain-containing protein	1.773	0.825906	2.90823983296E-6	2.27819875555E-5	no	up	ref_gene	mRNA	24.08	23.15	21.42	32.24	64.3	47.58	48.04	22.8833	GO:0009058;GO:0003677	BP:biosynthetic process;MF:DNA binding;	------	------	------	------
DVB73_RS02700	ligD	DNA ligase D	0.312	-1.67882	2.99659598205E-6	2.34366356679E-5	yes	down	ref_gene	mRNA	1.62	1.08	0.67	0.21	0.63	0.38	0.406667	1.12333	GO:0006310;GO:0006281;GO:0004527;GO:0003887;GO:0003910;GO:0003677;GO:0005524	BP:DNA recombination;BP:DNA repair;MF:exonuclease activity;MF:DNA-directed DNA polymerase activity;MF:DNA ligas;MF:DNA binding;MF:ATP binding;	K01971	ligD	map03450	Non-homologous end-joining
DVB73_RS01180	DVB73_RS01180	gamma-glutamyl-gamma-aminobutyrate hydrolase family protein	0.559	-0.839734	3.0255355418E-6	2.36252344699E-5	no	down	ref_gene	mRNA	48.37	39.55	43.44	26.79	29.73	28.35	28.29	43.7867	GO:0006541;GO:0016740;GO:0016811	BP:glutamine metabolic process;MF:transferase activity;MF:hydrolase activity, acting on carbon-nitroge;	K07010	------	------	------
DVB73_RS14070	DVB73_RS14070	YgiQ family radical SAM protein	1.51	0.59474	3.07648608105E-6	2.39848341606E-5	no	up	ref_gene	mRNA	16.03	16.41	12.21	20.74	31.94	24.8	25.8267	14.8833	GO:0003824;GO:0005506;GO:0051539	MF:catalytic activity;MF:iron ion binding;MF:4 iron, 4 sulfur cluster binding;	------	------	------	------
DVB73_RS22070	fabZ	3-hydroxyacyl-ACP dehydratase FabZ	1.475	0.561172	3.12266290232E-6	2.43061328613E-5	no	up	ref_gene	mRNA	257.56	271.27	203.76	332.48	523.45	406.79	420.907	244.197	GO:0006633;GO:0009245;GO:0005737;GO:0008659;GO:0019171;GO:0016836	BP:fatty acid biosynthetic process;BP:lipid A biosynthetic process;CC:cytoplasm;MF:;MF:3-hydroxyacyl-[acyl-carrier-protein] dehydratase activity;MF:hydro-lyase activity;	K02372	fabZ	map00780;map00061	Biotin metabolism;Fatty acid biosynthesis
DVB73_RS07765	DVB73_RS07765	DUF6586 family protein	0.669	-0.580773	3.14238899771E-6	2.44140318334E-5	no	down	ref_gene	mRNA	166.07	174.12	134.09	94.08	149.24	125.97	123.097	158.093	------	------	------	------	------	------
DVB73_RS20455	hscB	co-chaperone HscB	2.195	1.13406	3.14649797526E-6	2.44140318334E-5	yes	up	ref_gene	mRNA	6.7	6.29	4.2	12.41	19.62	11.42	14.4833	5.73	GO:0051259;GO:0006457;GO:0044571;GO:0051087;GO:0001671	BP:protein oligomerization;BP:protein folding;BP:[2Fe-2S] cluster assembly;MF:chaperone binding;MF:ATPase activator activity;	K04082	hscB	------	------
DVB73_RS07885	acnA	aconitate hydratase AcnA	0.532	-0.909249	3.1754729103E-6	2.45885505748E-5	no	down	ref_gene	mRNA	23.25	27.35	13.22	7.99	16	14.66	12.8833	21.2733	GO:0006099;GO:0047780;GO:0003994;GO:0046872;GO:0051539	BP:tricarboxylic acid cycle;MF:citrate dehydratase activity;MF:aconitate hydratase activity;MF:metal ion binding;MF:4 iron, 4 sulfur cluster binding;	K01681	acnA	map00020;map00630;map00720	Citrate cycle (TCA cycle);Glyoxylate and dicarboxylate metabolism;Carbon fixation pathways in prokaryotes
DVB73_RS13840	cobG	precorrin-3B synthase	2.534	1.34136	3.17903441868E-6	2.45885505748E-5	yes	up	ref_gene	mRNA	0.78	0.92	0.81	1.95	2.95	2.48	2.46	0.836667	GO:0051536;GO:0020037;GO:0016491	MF:iron-sulfur cluster binding;MF:heme binding;MF:oxidoreductase activity;	K02229	cobG	map00860	Porphyrin metabolism
DVB73_RS18910	rpsU	30S ribosomal protein S21	1.664	0.734432	3.25737060177E-6	2.51413233841E-5	no	up	ref_gene	mRNA	498.38	486.69	513.69	841.67	1116.9	981.22	979.93	499.587	GO:0006412;GO:1990904;GO:0005840;GO:0003735	BP:translation;CC:ribonucleoprotein complex;CC:ribosome;MF:structural constituent of ribosome;	------	------	------	------
DVB73_RS07685	DVB73_RS07685	lipoprotein-releasing ABC transporter permease subunit	1.725	0.786242	3.26077213009E-6	2.51413233841E-5	no	up	ref_gene	mRNA	13.33	11.34	11.71	18.54	30.57	24.47	24.5267	12.1267	GO:0042953;GO:0005886	BP:lipoprotein transport;CC:plasma membrane;	K09808	lolC_E	map02010	ABC transporters
DVB73_RS05300	infC	translation initiation factor IF-3	1.507	0.591305	3.31466849743E-6	2.55166933387E-5	no	up	ref_gene	mRNA	940.87	859.53	773.44	1221.22	1748.26	1554.56	1508.01	857.947	------	------	K02520	infC	------	------
DVB73_RS13410	rplV	50S ribosomal protein L22	1.63	0.704683	3.34495730622E-6	2.57094363756E-5	no	up	ref_gene	mRNA	200.66	218.93	164.07	334.22	453.86	316.11	368.063	194.553	GO:0006412;GO:0015934;GO:0005840;GO:0022625;GO:0019843;GO:0003735	BP:translation;CC:large ribosomal subunit;CC:ribosome;CC:cytosolic large ribosomal subunit;MF:rRNA binding;MF:structural constituent of ribosome;	K02890	rplV	map03010	Ribosome
DVB73_RS24510	kdpB	potassium-transporting ATPase subunit KdpB	8.361	3.06368	3.35734837002E-6	2.57642282439E-5	yes	up	ref_gene	mRNA	0.04	0.07	0.05	0.56	0.69	0.3	0.516667	0.0533333333333	GO:0005886;GO:0008556;GO:0000287;GO:0016887;GO:0005524	CC:plasma membrane;MF:potassium-transporting ATPase activity;MF:magnesium ion binding;MF:ATPase activity;MF:ATP binding;	K01547	kdpB	map02020	Two-component system
DVB73_RS13390	rpsQ	30S ribosomal protein S17	1.69	0.757034	3.40087362055E-6	2.60166831972E-5	no	up	ref_gene	mRNA	176.78	138.93	120.33	239.48	354.65	270.07	288.067	145.347	GO:0006412;GO:1990904;GO:0005840;GO:0003735;GO:0019843	BP:translation;CC:ribonucleoprotein complex;CC:ribosome;MF:structural constituent of ribosome;MF:rRNA binding;	K02961	rpsQ	map03010	Ribosome
DVB73_RS09310	DVB73_RS09310	polysaccharide biosynthesis protein	1.694	0.76038	3.45358691235E-6	2.63787231246E-5	no	up	ref_gene	mRNA	38.2	37.13	39.37	65.1	89.64	72.67	75.8033	38.2333	GO:0009103;GO:0003978	BP:lipopolysaccharide biosynthetic process;MF:UDP-glucose 4-epimerase activity;	K15894	pseB	map00520;map01250;map00541	Amino sugar and nucleotide sugar metabolism;Biosynthesis of nucleotide sugars;O-Antigen nucleotide sugar biosynthesis
DVB73_RS09670	DVB73_RS09670	FKBP-type peptidyl-prolyl cis-trans isomerase	1.658	0.729775	3.46720229804E-6	2.64129084872E-5	no	up	ref_gene	mRNA	153.89	136.63	120.91	191.17	361.15	250.22	267.513	137.143	GO:0006457;GO:0003755	BP:protein folding;MF:peptidyl-prolyl cis-trans isomerase activity;	K03773	fklB	------	------
DVB73_RS01920	DVB73_RS01920	OsmC domain/YcaO domain-containing protein	1.521	0.605028	3.46885215631E-6	2.64129084872E-5	no	up	ref_gene	mRNA	10.49	11.13	8.08	13.4	20.53	17.95	17.2933	9.9	------	------	K09136	ycaO	------	------
DVB73_RS16290	DVB73_RS16290	DUF5924 family protein	1.889	0.917492	3.6413375904E-6	2.76430758358E-5	no	up	ref_gene	mRNA	5.49	7.06	5.43	8.7	17.75	13.48	13.31	5.99333	GO:0016020	CC:membrane;	------	------	------	------
DVB73_RS01585	DVB73_RS01585	GNAT family N-acetyltransferase	1.745	0.802935	3.64170423082E-6	2.76430758358E-5	no	up	ref_gene	mRNA	33.44	32.19	30.21	62.04	77.6	53.61	64.4167	31.9467	GO:0016747	MF:transferase activity, transferring acyl groups other than amino-acyl groups;	------	------	------	------
DVB73_RS04680	DVB73_RS04680	DUF4174 domain-containing protein	1.744	0.802395	3.67640791012E-6	2.78633020556E-5	no	up	ref_gene	mRNA	140.42	160.43	87.08	166.82	303.77	301.41	257.333	129.31	------	------	------	------	------	------
DVB73_RS08035	DVB73_RS08035	hypothetical protein	1.568	0.648943	3.71555031538E-6	2.81164363896E-5	no	up	ref_gene	mRNA	16.08	15.68	13.87	24.59	29.83	27.65	27.3567	15.21	------	------	------	------	------	------
DVB73_RS15090	DVB73_RS15090	NirD/YgiW/YdeI family stress tolerance protein	1.697	0.76312	3.72503827076E-6	2.81173606158E-5	no	up	ref_gene	mRNA	372.76	454.84	259.94	461.1	940.66	762.05	721.27	362.513	------	------	------	------	------	------
DVB73_RS09395	serC	3-phosphoserine/phosphohydroxythreonine transaminase	1.485	0.570786	3.72715830058E-6	2.81173606158E-5	no	up	ref_gene	mRNA	31.56	36.02	23.99	41.93	59.5	53.88	51.77	30.5233	GO:0008615;GO:0006564;GO:0005737;GO:0004648;GO:0030170	BP:pyridoxine biosynthetic process;BP:L-serine biosynthetic process;CC:cytoplasm;MF:O-phospho-L-serin;MF:pyridoxal phosphate binding;	K00831	serC	map00680;map00270;map00750;map00260	Methane metabolism;Cysteine and methionine metabolism;Vitamin B6 metabolism;Glycine, serine and threonine metabolism
DVB73_RS04255	dctM	C4-dicarboxylate TRAP transporter large permease protein DctM	0.35	-1.51586	3.98545232395E-6	3.0019653197E-5	yes	down	ref_gene	mRNA	1.77	1.97	1.3	0.55	0.57	0.86	0.66	1.68	GO:0005886;GO:0022857	CC:plasma membrane;MF:transmembrane transporter activity;	K11690	dctM	map02020	Two-component system
DVB73_RS02405	eco	serine protease inhibitor ecotin	1.585	0.664543	3.99909675339E-6	3.00761562282E-5	no	up	ref_gene	mRNA	114.15	119.15	87.79	142.91	265.12	187.35	198.46	107.03	GO:0042597;GO:0004867	CC:periplasmic space;MF:serine-type endopeptidase inhibitor activity;	K08276	eco	------	------
DVB73_RS01080	DVB73_RS01080	TauD/TfdA family dioxygenase	0.349	-1.51801	4.04942355901E-6	3.03773989929E-5	yes	down	ref_gene	mRNA	3.78	6.78	2.77	0.95	2.44	1.97	1.78667	4.44333	GO:0051213	MF:dioxygenase activity;	------	------	------	------
DVB73_RS06700	DVB73_RS06700	sulfite exporter TauE/SafE family protein	2.71	1.43819	4.05156077254E-6	3.03773989929E-5	yes	up	ref_gene	mRNA	2.89	3.01	2.16	10.84	6.71	6.34	7.96333	2.68667	GO:0005886	CC:plasma membrane;	K07090	------	------	------
DVB73_RS07890	DVB73_RS07890	PAS domain-containing methyl-accepting chemotaxis protein	0.614	-0.704096	4.21275669653E-6	3.15377015079E-5	no	down	ref_gene	mRNA	16.25	13.97	10.38	7.89	11.51	9.08	9.49333	13.5333	GO:0006935;GO:0006886;GO:0007165;GO:0005886;GO:0004888;GO:0005484	BP:chemotaxis;BP:intracellular protein transport;BP:signal transduction;CC:plasma membrane;MF:transmembrane signaling receptor activity;MF:SNAP receptor activity;	K03776	aer	map02030;map02020	Bacterial chemotaxis;Two-component system
DVB73_RS22315	DVB73_RS22315	HIT domain-containing protein	1.521	0.604645	4.24746900105E-6	3.17490201972E-5	no	up	ref_gene	mRNA	52.96	59.57	37.72	71.96	89.64	96.52	86.04	50.0833	GO:0003824	MF:catalytic activity;	------	------	------	------
DVB73_RS04885	DVB73_RS04885	IS110 family transposase	0.62	-0.690569	4.25679321718E-6	3.17702127917E-5	no	down	ref_gene	mRNA	44.49	37.76	34.35	25.37	28.91	28.27	27.5167	38.8667	GO:0006313;GO:0004803;GO:0003677	BP:transposition, DNA-mediated;MF:transposase activity;MF:DNA binding;	K07486	------	------	------
DVB73_RS14715	phaC	class II poly(R)-hydroxyalkanoic acid synthase	0.615	-0.701451	4.3775570801E-6	3.2621795227E-5	no	down	ref_gene	mRNA	29.69	34.99	18.63	15.39	20.97	21.25	19.2033	27.77	GO:0042619;GO:0016746	BP:poly-hydroxybutyrate biosynthetic process;MF:transferase activity, transferring acyl groups;	K03821	phaC	map00650	Butanoate metabolism
DVB73_RS14770	hisI	phosphoribosyl-AMP cyclohydrolase	0.568	-0.815088	4.43410702749E-6	3.29929908915E-5	no	down	ref_gene	mRNA	156.66	166.01	134.99	103.65	99.79	93.13	98.8567	152.553	GO:0000105;GO:0005737;GO:0000287;GO:0004635;GO:0008270	BP:histidine biosynthetic process;CC:cytoplasm;MF:magnesium ion binding;MF:phosphoribosyl-AMP cyclohydrolase activity;MF:zinc ion binding;	K01496	hisI	map00340	Histidine metabolism
DVB73_RS06765	DVB73_RS06765	pentapeptide repeat-containing protein	2.26	1.17654	4.49683416701E-6	3.34089530829E-5	yes	up	ref_gene	mRNA	2.66	2.18	2.5	6.33	5.95	6.66	6.31333	2.44667	------	------	------	------	------	------
DVB73_RS13080	dxs	1-deoxy-D-xylulose-5-phosphate synthase	1.584	0.663212	4.53955311861E-6	3.36752304072E-5	no	up	ref_gene	mRNA	11.49	11.21	10.1	17.29	23.67	18.99	19.9833	10.9333	GO:0052865;GO:0009228;GO:0016114;GO:0008661;GO:0000287;GO:0030976	BP:1-deoxy-D-xylulose 5-phosphate biosynthetic process;BP:thiamine biosynthetic process;BP:terpenoid biosynthetic process;MF:1-deoxy-D-xylulose-5-phosphate synthase activity;MF:magnesium ion binding;MF:thiamine pyrophosphate binding;	K01662	dxs	map00730;map00900	Thiamine metabolism;Terpenoid backbone biosynthesis
DVB73_RS13360	rplF	50S ribosomal protein L6	1.605	0.682221	4.57853521824E-6	3.39130233411E-5	no	up	ref_gene	mRNA	351.65	296.07	260.04	492.46	709.2	490.46	564.04	302.587	GO:0006412;GO:1990904;GO:0005840;GO:0003735;GO:0019843	BP:translation;CC:ribonucleoprotein complex;CC:ribosome;MF:structural constituent of ribosome;MF:rRNA binding;	K02933	rplF	map03010	Ribosome
DVB73_RS11490	DVB73_RS11490	methionine gamma-lyase	0.664	-0.589984	4.65924504516E-6	3.44587065576E-5	no	down	ref_gene	mRNA	267.34	305.03	177.92	150.64	218.73	195.9	188.423	250.097	GO:0019346;GO:0018826;GO:0030170	BP:transsulfuration;MF:methionine gamma-lyase activity;MF:pyridoxal phosphate binding;	K01761	------	map00270;map00450	Cysteine and methionine metabolism;Selenocompound metabolism
DVB73_RS03050	DVB73_RS03050	RHS repeat-associated core domain-containing protein	1.631	0.705852	4.83545195943E-6	3.57079529311E-5	no	up	ref_gene	mRNA	3.01	2.96	2.14	4.59	5.2	5.13	4.97333	2.70333	------	------	------	------	------	------
DVB73_RS10760	DVB73_RS10760	hypothetical protein	1.871	0.904096	5.23915345182E-6	3.86308664158E-5	no	up	ref_gene	mRNA	49.63	43.67	35.52	54.9	137.46	93.45	95.27	42.94	------	------	------	------	------	------
DVB73_RS05520	ahpC	alkyl hydroperoxide reductase subunit C	0.572	-0.806385	5.42470308217E-6	3.9938866602E-5	no	down	ref_gene	mRNA	24.51	28.46	17.43	13.94	17.02	14.77	15.2433	23.4667	GO:0006979;GO:0005737;GO:0051920;GO:0102039	BP:response to oxidative stress;CC:cytoplasm;MF:peroxiredoxin activity;MF:alkylhydroperoxide reductase activity;	K24119	ahpC	------	------
DVB73_RS18360	DVB73_RS18360	hypothetical protein	0.601	-0.73557	5.7760339538E-6	4.24616550117E-5	no	down	ref_gene	mRNA	42	49.68	27.68	19.54	32.27	30.12	27.31	39.7867	------	------	------	------	------	------
DVB73_RS02540	DVB73_RS02540	AMP-binding protein	1.734	0.793741	5.85060923634E-6	4.29454015309E-5	no	up	ref_gene	mRNA	4.42	4.48	3.25	7.12	9.25	7.61	7.99333	4.05	------	------	------	------	------	------
DVB73_RS14170	hfq	RNA chaperone Hfq	1.506	0.591149	5.88274364541E-6	4.31166360598E-5	no	up	ref_gene	mRNA	1884.57	1707.96	1353.18	2129.69	3340.11	3328.86	2932.89	1648.57	GO:0006355;GO:0003723	BP:regulation of transcription, DNA-templated;MF:RNA binding;	K03666	hfq	map03018;map02024;map05111	RNA degradation;Quorum sensing;Biofilm formation - Vibrio cholerae
DVB73_RS12070	DVB73_RS12070	hypothetical protein	0.576	-0.794923	6.09128077684E-6	4.45783418287E-5	no	down	ref_gene	mRNA	10.38	12.05	8.57	5.1	7.77	7.71	6.86	10.3333	------	------	------	------	------	------
DVB73_RS19895	upp	uracil phosphoribosyltransferase	1.615	0.69153	6.10225750184E-6	4.45920189985E-5	no	up	ref_gene	mRNA	24.49	27.52	16	32.73	48.67	43.98	41.7933	22.67	GO:0006223;GO:0044206;GO:0000287;GO:0004845;GO:0005525	BP:uracil salvage;BP:UMP salvage;MF:magnesium ion binding;MF:uracil phosphoribosyltransferase activity;MF:GTP binding;	K00761	upp	map00240;map01232	Pyrimidine metabolism;Nucleotide metabolism
DVB73_RS05190	DVB73_RS05190	DUF262 domain-containing protein	1.519	0.603544	6.1347890383E-6	4.47629316416E-5	no	up	ref_gene	mRNA	9.69	9.18	7.22	12.53	16.52	16.24	15.0967	8.69667	------	------	------	------	------	------
DVB73_RS24430	fabA	3-hydroxyacyl-[acyl-carrier-protein] dehydratase FabA	0.665	-0.588881	6.20805319773E-6	4.51737980712E-5	no	down	ref_gene	mRNA	503.33	485.14	398.91	324.89	405.09	330.6	353.527	462.46	GO:0006633;GO:0005737;GO:0008659;GO:0008693;GO:0034017	BP:fatty acid biosynthetic process;CC:cytoplasm;MF:;MF:3-hydroxydecanoyl-[acyl-carrier-protein] dehydratase activity;MF:trans-2-decenoyl-acyl-carrier-protein isomerase activity;	K01716	fabA	map00061	Fatty acid biosynthesis
DVB73_RS09765	DVB73_RS09765	hypothetical protein	1.786	0.836721	6.2095518999E-6	4.51737980712E-5	no	up	ref_gene	mRNA	11.06	13.94	7.09	15.48	26.8	23.24	21.84	10.6967	------	------	------	------	------	------
DVB73_RS09020	DVB73_RS09020	hypothetical protein	1.661	0.73244	6.26064779148E-6	4.54779400402E-5	no	up	ref_gene	mRNA	129.55	154.75	93.49	166.53	279.44	285.55	243.84	125.93	GO:0016020	CC:membrane;	------	------	------	------
DVB73_RS23730	DVB73_RS23730	ParA family protein	0.634	-0.65645	6.4706493247E-6	4.69337764352E-5	no	down	ref_gene	mRNA	54.15	53.27	43.65	29.26	48.21	34.07	37.18	50.3567	------	------	K03496	parA	------	------
DVB73_RS21290	DVB73_RS21290	L-serine ammonia-lyase	0.59	-0.760744	6.51824941181E-6	4.72090963317E-5	no	down	ref_gene	mRNA	62.31	81.58	40.05	29.23	49.19	44.57	40.9967	61.3133	GO:0006094;GO:0046872;GO:0003941;GO:0051539	BP:gluconeogenesis;MF:metal ion binding;MF:L-serine ammonia-lyase activity;MF:4 iron, 4 sulfur cluster binding;	K01752	sdaA	map00270;map00260	Cysteine and methionine metabolism;Glycine, serine and threonine metabolism
DVB73_RS14280	parE	DNA topoisomerase IV subunit B	1.524	0.607582	6.55878323733E-6	4.74325003397E-5	no	up	ref_gene	mRNA	16.57	17.52	13.51	20.89	34.25	28.75	27.9633	15.8667	GO:0006265;GO:0007059;GO:0005694;GO:0003677;GO:0003918;GO:0005524	BP:DNA topological change;BP:chromosome segregation;CC:chromosome;MF:DNA binding;MF:DNA topoisomerase type I;MF:ATP binding;	K02622	parE	------	------
DVB73_RS22035	uppS	polyprenyl diphosphate synthase	1.684	0.751652	6.6831534971E-6	4.82606482623E-5	no	up	ref_gene	mRNA	13.86	18.14	10.76	23.23	33.85	25.26	27.4467	14.2533	GO:0008360;GO:0009252;GO:0071555;GO:0000287;GO:0008834	BP:regulation of cell shape;BP:peptidoglycan biosynthetic process;BP:cell wall organization;MF:magnesium ion binding;MF:di-trans,poly-cis-decaprenylcistransferase activity;	K00806	uppS	map00550;map00900	Peptidoglycan biosynthesis;Terpenoid backbone biosynthesis
DVB73_RS15815	DVB73_RS15815	polyamine ABC transporter substrate-binding protein	0.645	-0.631683	6.81963938887E-6	4.91737178909E-5	no	down	ref_gene	mRNA	85.84	108.02	59.83	53.35	67.83	63.09	61.4233	84.5633	GO:0015846;GO:0042597;GO:0019808	BP:polyamine transport;CC:periplasmic space;MF:polyamine binding;	K11073	potF	map02010	ABC transporters
DVB73_RS09820	cobD	threonine-phosphate decarboxylase CobD	2.856	1.5141	6.84427782606E-6	4.92788003476E-5	yes	up	ref_gene	mRNA	1.24	1.1	0.49	2.98	2.93	2.97	2.96	0.943333	GO:0009236;GO:0048472;GO:0030170	BP:cobalamin biosynthetic process;MF:threonine-phosphate decarboxylase activity;MF:pyridoxal phosphate binding;	K02225	cobC1	map00860	Porphyrin metabolism
DVB73_RS14510	epd	erythrose-4-phosphate dehydrogenase	1.588	0.667078	6.86611032342E-6	4.93634010917E-5	no	up	ref_gene	mRNA	11.13	12	8.51	14.64	22.84	20.33	19.27	10.5467	GO:0042823;GO:0008615;GO:0005737;GO:0004365;GO:0051287;GO:0048001	BP:pyridoxal phosphate biosynthetic process;BP:pyridoxine biosynthetic process;CC:cytoplasm;MF:glyceraldehyde-3-phosphate dehydrogenas;MF:NAD binding;MF:erythrose-4-phosphate dehydrogenase activity;	K03472	epd	map00750	Vitamin B6 metabolism
DVB73_RS18165	DVB73_RS18165	hypothetical protein	0.421	-1.24867	7.06837573222E-6	5.0743060975E-5	yes	down	ref_gene	mRNA	68.04	62.27	58.03	41.07	24.64	22.02	29.2433	62.78	------	------	------	------	------	------
DVB73_RS10730	DVB73_RS10730	tripartite tricarboxylate transporter substrate binding protein	0.27	-1.88776	7.15138215534E-6	5.12637877489E-5	yes	down	ref_gene	mRNA	1.68	1.64	1.27	0.38	0.47	0.56	0.47	1.53	------	------	K07795	tctC	map02020	Two-component system
DVB73_RS06895	sctQ	type III secretion system cytoplasmic ring protein SctQ	1.896	0.922805	7.24237181612E-6	5.18401351048E-5	no	up	ref_gene	mRNA	5.02	5.29	5.58	9.56	12.63	12.98	11.7233	5.29667	GO:0030254	BP:protein secretion by the type III secretion system;	K03225	yscQ	map03070	Bacterial secretion system
DVB73_RS12775	amn	AMP nucleosidase	0.673	-0.570469	7.28450852397E-6	5.20656258881E-5	no	down	ref_gene	mRNA	67.95	63.44	52.28	37.95	56.99	47.83	47.59	61.2233	GO:0044209;GO:0009116;GO:0008714	BP:AMP salvage;BP:nucleoside metabolic process;MF:AMP nucleosidase activity;	K01241	amn	map01232;map00230	Nucleotide metabolism;Purine metabolism
DVB73_RS06125	treZ	malto-oligosyltrehalose trehalohydrolase	0.56	-0.83774	7.43134739312E-6	5.30377213363E-5	no	down	ref_gene	mRNA	6.91	9.44	4.68	3.63	5.39	4.25	4.42333	7.01	GO:0005992;GO:0005737;GO:0033942	BP:trehalose biosynthetic process;CC:cytoplasm;MF:4-alpha-D-\;	K01236	treZ	map00500	Starch and sucrose metabolism
DVB73_RS07800	DVB73_RS07800	ATP-binding cassette domain-containing protein	1.507	0.591634	7.45522965641E-6	5.31307196474E-5	no	up	ref_gene	mRNA	13.85	14.02	11.53	20.04	26.66	21.41	22.7033	13.1333	GO:0006281;GO:0005737;GO:0016887;GO:0003677;GO:0043022;GO:0005524	BP:DNA repair;CC:cytoplasm;MF:ATPase activity;MF:DNA binding;MF:ribosome binding;MF:ATP binding;	K15738	uup	------	------
DVB73_RS11065	DVB73_RS11065	DJ-1/PfpI family protein	0.558	-0.841832	7.50167363936E-6	5.3384003108E-5	no	down	ref_gene	mRNA	26.67	31.58	16.76	12.47	17.44	17.64	15.85	25.0033	GO:0006508;GO:0008233	BP:proteolysis;MF:peptidase activity;	K05520	yhbO	------	------
DVB73_RS21285	gcvT	glycine cleavage system aminomethyltransferase GcvT	0.61	-0.713326	7.54601738301E-6	5.36216271513E-5	no	down	ref_gene	mRNA	196.75	258.97	126.85	101.4	157.05	142.47	133.64	194.19	GO:0006546;GO:0032259;GO:0008168;GO:0004047;GO:0008483	BP:glycine catabolic process;BP:methylation;MF:methyltransferase activity;MF:aminomethyltransferase activity;MF:transaminase activity;	K00605	gcvT	map00630;map00785;map00670;map00260	Glyoxylate and dicarboxylate metabolism;Lipoic acid metabolism;One carbon pool by folate;Glycine, serine and threonine metabolism
DVB73_RS01095	DVB73_RS01095	ABC transporter ATP-binding protein	0.525	-0.930705	7.60902292911E-6	5.39909800883E-5	no	down	ref_gene	mRNA	3.15	3.95	2.59	1.29	2.24	2.32	1.95	3.23	GO:0016020;GO:0140359;GO:0016887;GO:0005524	CC:membrane;MF:ABC-type transmembrane transporter activity;MF:ATPase activity;MF:ATP binding;	K18893	vcaM	map02010	ABC transporters
DVB73_RS01980	DVB73_RS01980	aldehyde dehydrogenase (NADP(+))	0.46	-1.11983	7.8514017901E-6	5.56301927125E-5	yes	down	ref_gene	mRNA	3.39	3.75	1.91	1.03	2.17	1.57	1.59	3.01667	GO:0016620	MF:oxidoreductase activity, acting on the aldehyde or oxo group of donors, NAD or NADP as acceptor;	K13877	aldH	map00040;map00470;map00053	Pentose and glucuronate interconversions;D-Amino acid metabolism;Ascorbate and aldarate metabolism
DVB73_RS25010	DVB73_RS25010	LysR substrate-binding domain-containing protein	0.555	-0.850634	8.02078780529E-6	5.67482327958E-5	no	down	ref_gene	mRNA	10.34	9.22	7.23	5.5	5.46	5.79	5.58333	8.93	GO:0006351;GO:0003700;GO:0003677	BP:transcription, DNA-templated;MF:transcription factor activity, sequence-specific DNA binding;MF:DNA binding;	K03566	gcvA	map02026	Biofilm formation - Escherichia coli
DVB73_RS18795	DVB73_RS18795	serine acetyltransferase	1.554	0.635582	8.35745786098E-6	5.90448970958E-5	no	up	ref_gene	mRNA	124.73	126.62	92.21	142.5	259.63	221.7	207.943	114.52	------	------	------	------	------	------
DVB73_RS18175	DVB73_RS18175	OprD family porin	0.607	-0.721079	8.42740042388E-6	5.94532456417E-5	no	down	ref_gene	mRNA	38.69	45.12	28.7	25.18	31.06	20.72	25.6533	37.5033	GO:0016020;GO:0016787	CC:membrane;MF:hydrolase activity;	------	------	------	------
DVB73_RS16435	katE	catalase HPII	0.525	-0.930858	8.61585077242E-6	6.06952595421E-5	no	down	ref_gene	mRNA	4.51	4.36	2.53	2.14	2.78	1.79	2.23667	3.8	GO:0042744;GO:0006979;GO:0046872;GO:0020037;GO:0004096	BP:hydrogen peroxide catabolic process;BP:response to oxidative stress;MF:metal ion binding;MF:heme binding;MF:catalase activity;	K03781	katE	map00630;map04016;map04011;map05208;map04068;map05014;map04146;map04213;map04212;map04211;map05022;map00380	Glyoxylate and dicarboxylate metabolism;MAPK signaling pathway - plant;MAPK signaling pathway - yeast;Chemical carcinogenesis - reactive oxygen species;FoxO signaling pathway;Amyotrophic lateral sclerosis;Peroxisome;Longevity regulating pathway - multiple species;Longevity regulating pathway - worm;Longevity regulating pathway;Pathways of neurodegeneration - multiple diseases;Tryptophan metabolism
DVB73_RS08650	DVB73_RS08650	amino acid aminotransferase	1.525	0.609044	8.8581777102E-6	6.23126983752E-5	no	up	ref_gene	mRNA	73.29	71.04	54.24	86.66	150.9	113.49	117.017	66.19	GO:0009058;GO:0006520;GO:0008483;GO:0030170	BP:biosynthetic process;BP:cellular amino acid metabolic process;MF:transaminase activity;MF:pyridoxal phosphate binding;	K00832	tyrB	map00270;map00950;map00360;map00350;map00960;map00400;map00401	Cysteine and methionine metabolism;Isoquinoline alkaloid biosynthesis;Phenylalanine metabolism;Tyrosine metabolism;Tropane, piperidine and pyridine alkaloid biosynthesis;Phenylalanine, tyrosine and tryptophan biosynthesis;Novobiocin biosynthesis
DVB73_RS19190	DVB73_RS19190	MlaD family protein	1.592	0.670474	8.93816280237E-6	6.27640430282E-5	no	up	ref_gene	mRNA	11.65	10.85	10.52	18.37	22.33	19.81	20.17	11.0067	GO:0016020	CC:membrane;	K06192	pqiB	------	------
DVB73_RS01290	DVB73_RS01290	alpha/beta hydrolase	0.507	-0.980728	8.94797835656E-6	6.27640430282E-5	no	down	ref_gene	mRNA	11.35	11.16	8.68	6.2	4.98	6.54	5.90667	10.3967	GO:0016787;GO:0016746	MF:hydrolase activity;MF:transferase activity, transferring acyl groups;	------	------	------	------
DVB73_RS20655	DVB73_RS20655	hypothetical protein	1.644	0.71687	9.08761117138E-6	6.36522808227E-5	no	up	ref_gene	mRNA	24.75	26.9	16.61	29.12	49.73	49.78	42.8767	22.7533	GO:0016020	CC:membrane;	------	------	------	------
DVB73_RS23000	speB	agmatinase	0.454	-1.1405	9.21864120556E-6	6.44778104892E-5	yes	down	ref_gene	mRNA	4.38	4.72	2.33	1.75	1.97	2.06	1.92667	3.81	GO:1901564;GO:0016813;GO:0046872	BP:organonitrogen compound metabolic process;MF:hydrolase activity, acting on carbon-nitroge;MF:metal ion binding;	K12255	gbuA	map00330	Arginine and proline metabolism
DVB73_RS03565	DVB73_RS03565	LPS biosynthesis protein	0.641	-0.641864	9.26143595862E-6	6.46847224728E-5	no	down	ref_gene	mRNA	18.21	17.12	13.35	10.24	12.38	12.9	11.84	16.2267	GO:0009103;GO:0016020;GO:0005886	BP:lipopolysaccharide biosynthetic process;CC:membrane;CC:plasma membrane;	K25590	epsF	------	------
DVB73_RS21075	DVB73_RS21075	class II fumarate hydratase	0.276	-1.85657	9.29826650191E-6	6.48494484236E-5	yes	down	ref_gene	mRNA	1.44	1.26	0.76	0.43	0.24	0.37	0.346667	1.15333	GO:0006099;GO:0006106;GO:0045239;GO:0004333	BP:tricarboxylic acid cycle;BP:fumarate metabolic process;CC:tricarboxylic acid cycle enzyme complex;MF:fumarate hydratase activity;	K01679	fumC	map05211;map05200;map00720;map00620;map00020;map04934	Citrate cycle (TCA cycle);Cushing syndrome
DVB73_RS16920	DVB73_RS16920	TauD/TfdA family dioxygenase	0.53	-0.915758	9.35769963817E-6	6.51711200974E-5	no	down	ref_gene	mRNA	8.05	10.35	5.64	4.15	5.02	5.19	4.78667	8.01333	GO:0051213	MF:dioxygenase activity;	------	------	------	------
DVB73_RS01530	DVB73_RS01530	bile acid:sodium symporter family protein	0.687	-0.540928	9.46346627998E-6	6.58141064017E-5	no	down	ref_gene	mRNA	363.19	451.77	295.4	233.62	352.3	288.56	291.493	370.12	GO:0016020	CC:membrane;	K14347	------	------	------
DVB73_RS22375	tolQ	protein TolQ	1.75	0.807578	9.67347655681E-6	6.71792074073E-5	no	up	ref_gene	mRNA	20.38	18.75	20.2	34.16	51.74	36.35	40.75	19.7767	GO:0043213;GO:0007049;GO:0051301;GO:0005886	BP:bacteriocin transport;BP:cell cycle;BP:cell division;CC:plasma membrane;	K03562	tolQ	------	------
DVB73_RS21110	raiA	ribosome-associated translation inhibitor RaiA	0.622	-0.684748	9.94333333308E-6	6.89554674204E-5	no	down	ref_gene	mRNA	2247.07	2163.04	1775.88	1460.15	1640.07	1315	1471.74	2062	GO:0006417;GO:0044238	BP:regulation of translation;BP:primary metabolic process;	K05808	hpf	------	------
DVB73_RS12100	DVB73_RS12100	YfiR family protein	1.663	0.733943	9.99844772912E-6	6.92396040761E-5	no	up	ref_gene	mRNA	19.88	23.93	13.8	29.79	41.63	38.11	36.51	19.2033	------	------	------	------	------	------
DVB73_RS24750	DVB73_RS24750	DUF3182 family protein	0.548	-0.867029	1.02558172699E-5	7.09215838322E-5	no	down	ref_gene	mRNA	13.24	9.93	8.16	4.89	7.18	7.64	6.57	10.4433	------	------	------	------	------	------
DVB73_RS09950	DVB73_RS09950	2-hydroxyacid dehydrogenase	1.728	0.789341	1.03932846409E-5	7.17708344172E-5	no	up	ref_gene	mRNA	19.71	23.77	13.29	24.06	47.62	41.3	37.66	18.9233	GO:0051287;GO:0016616	MF:NAD binding;MF:oxidoreductase activity, acting on the CH-OH group of donors, NAD or NADP as acceptor;	K03778	ldhA	map00620	Pyruvate metabolism
DVB73_RS17395	DVB73_RS17395	ABC transporter substrate-binding protein	0.589	-0.764509	1.06149154125E-5	7.31980645911E-5	no	down	ref_gene	mRNA	10.83	11.53	7.48	6.65	7.56	5.53	6.58	9.94667	GO:0055085;GO:0043190;GO:0030288	BP:transmembrane transport;CC:ATP-binding cassett;CC:outer membrane-bounded periplasmic space;	K12368	dppA	map02030;map02010	Bacterial chemotaxis;ABC transporters
DVB73_RS23550	DVB73_RS23550	flagellin domain-containing protein	0.629	-0.66947	1.07106730006E-5	7.3754507751E-5	no	down	ref_gene	mRNA	222.28	278.73	147.76	141.39	175.09	140.74	152.407	216.257	GO:0005576;GO:0009288;GO:0005198	CC:extracellular region;CC:bacterial-type flagellum;MF:structural molecule activity;	K02406	fliC	map02040;map02020;map05134;map04621;map05131;map05132;map04626	Flagellar assembly;Two-component system;Legionellosis;NOD-like receptor signaling pathway;Shigellosis;Salmonella infection;Plant-pathogen interaction
DVB73_RS10495	DVB73_RS10495	amino acid ABC transporter ATP-binding protein	0.613	-0.706498	1.12402206756E-5	7.72923039715E-5	no	down	ref_gene	mRNA	30.65	35.95	20.51	16.08	25.08	19.83	20.33	29.0367	GO:0005886;GO:0015424;GO:0016887;GO:0005524	CC:plasma membrane;MF:amino acid-transporting ATPase activity;MF:ATPase activity;MF:ATP binding;	K10004	gltL	map02010;map02020	ABC transporters;Two-component system
DVB73_RS03070	DVB73_RS03070	hypothetical protein	1.963	0.972918	1.13446116725E-5	7.79007275577E-5	no	up	ref_gene	mRNA	5.34	7.89	4.86	10.64	15.05	15.19	13.6267	6.03	------	------	------	------	------	------
DVB73_RS12890	DVB73_RS12890	D-alanyl-D-alanine carboxypeptidase family protein	1.535	0.618476	1.17309345909E-5	8.04406943375E-5	no	up	ref_gene	mRNA	36.18	39.61	30.88	59.97	68.51	57.88	62.12	35.5567	GO:0071555;GO:0008360;GO:0006508;GO:0009252;GO:0009002	BP:cell wall organization;BP:regulation of cell shape;BP:proteolysis;BP:peptidoglycan biosynthetic process;MF:serine-type D-Ala-D-Ala carboxypeptidase activity;	K07258	dacC	map00550	Peptidoglycan biosynthesis
DVB73_RS11305	lpxC	UDP-3-O-acyl-N-acetylglucosamine deacetylase	1.427	0.512525	1.21628251587E-5	8.32855831848E-5	no	up	ref_gene	mRNA	167.72	172.37	124.91	197	301.45	265.32	254.59	155	GO:0009245;GO:0046872;GO:0103117;GO:0008759	BP:lipid A biosynthetic process;MF:metal ion binding;MF:UDP-3-O-acyl-N-acetylglucosamine deacetylase activity;MF:UDP-3-O-[3-hydroxymyristoyl] N-acetylglucosamine deacetylase activity;	K02535	lpxC	map00540	Lipopolysaccharide biosynthesis
DVB73_RS18535	DVB73_RS18535	glutathione S-transferase	0.577	-0.794043	1.2205455321E-5	8.34607671111E-5	no	down	ref_gene	mRNA	16.1	17.76	13.32	9.89	11.85	9.36	10.3667	15.7267	GO:0016740	MF:transferase activity;	------	------	------	------
DVB73_RS21300	gcvH	glycine cleavage system protein GcvH	2.014	1.01005	1.26087351249E-5	8.6098141104E-5	yes	up	ref_gene	mRNA	12.54	10.49	8.12	17.45	32.28	23.82	24.5167	10.3833	GO:0019464;GO:0005960	BP:glycine decarboxylation via glycine cleavage system;CC:glycine cleavage complex;	K02437	gcvH	map00630;map00785;map00260	Glyoxylate and dicarboxylate metabolism;Lipoic acid metabolism;Glycine, serine and threonine metabolism
DVB73_RS12780	DVB73_RS12780	acyl-CoA dehydrogenase family protein	0.621	-0.687982	1.28230231684E-5	8.74394448923E-5	no	down	ref_gene	mRNA	13.03	14.01	8.7	6.17	10.62	8.62	8.47	11.9133	GO:0003995;GO:0050660	MF:acyl-CoA dehydrogenase activity;MF:flavin adenine dinucleotide binding;	K09456	aidB	------	------
DVB73_RS19485	DVB73_RS19485	M48 family metallopeptidase	1.738	0.7975	1.31827146344E-5	8.96978067325E-5	no	up	ref_gene	mRNA	4.16	3.7	2.89	6.28	8.12	6.89	7.09667	3.58333	GO:0006508;GO:0046872;GO:0004222	BP:proteolysis;MF:metal ion binding;MF:metalloendopeptidase activity;	K01423	bepA	------	------
DVB73_RS00310	catA	catechol 1%2C2-dioxygenase	0.248	-2.0143	1.31908539312E-5	8.96978067325E-5	yes	down	ref_gene	mRNA	2.3	3.29	0.84	0.57	0.82	0.36	0.583333	2.14333	GO:0042952;GO:0019614;GO:0018576;GO:0008199	BP:beta-ketoadipate pathway;BP:catechol-containing compound catabolic process;MF:catechol 1,2-dioxygenase activity;MF:ferric iron binding;	K03381	catA	map00362;map00361;map00623;map00364	Benzoate degradation;Chlorocyclohexane and chlorobenzene degradation;Toluene degradation;Fluorobenzoate degradation
DVB73_RS02345	osmE	osmotically-inducible lipoprotein OsmE	0.699	-0.516996	1.36324159497E-5	9.25718564354E-5	no	down	ref_gene	mRNA	71.03	72.8	54.21	45.55	58.54	53.9	52.6633	66.0133	GO:0019867;GO:0003677	CC:outer membrane;MF:DNA binding;	K04064	osmE	------	------
DVB73_RS12480	DVB73_RS12480	hypothetical protein	0.653	-0.615662	1.37980608882E-5	9.35669059678E-5	no	down	ref_gene	mRNA	245.41	271.49	207.05	129.27	216.39	208.47	184.71	241.317	------	------	------	------	------	------
DVB73_RS05040	DVB73_RS05040	ABC transporter ATP-binding protein	0.115	-3.12125	1.39816347351E-5	9.46806136416E-5	yes	down	ref_gene	mRNA	0.48	0.62	0.33	0.09	0.06	0.03	0.06	0.476667	GO:0016887;GO:0005524	MF:ATPase activity;MF:ATP binding;	K02031	ddpD	map02024	Quorum sensing
DVB73_RS12180	mrcB	penicillin-binding protein 1B	1.589	0.668127	1.41412693325E-5	9.56293572541E-5	no	up	ref_gene	mRNA	11.19	9.26	8.56	16.06	20.18	16.62	17.62	9.67	GO:0071555;GO:0008360;GO:0046677;GO:0009252;GO:0006508;GO:0016020;GO:0009274;GO:0008955;GO:0008658;GO:0009002	BP:cell wall organization;BP:regulation of cell shape;BP:response to antibiotic;BP:peptidoglycan biosynthetic process;BP:proteolysis;CC:membrane;CC:peptidoglycan-based cell wall;MF:peptidoglycan glycosyltransferase activity;MF:penicillin binding;MF:serine-type D-Ala-D-Ala carboxypeptidase activity;	K05365	mrcB	map00550	Peptidoglycan biosynthesis
DVB73_RS14530	metK	methionine adenosyltransferase	1.511	0.595372	1.43246022433E-5	9.67355208042E-5	no	up	ref_gene	mRNA	68.17	60.72	47.05	76.77	117.53	111.73	102.01	58.6467	GO:0006556;GO:0006730;GO:0005737;GO:0004478;GO:0000287;GO:0005524	BP:S-adenosylmethionine biosynthetic process;BP:one-carbon metabolic process;CC:cytoplasm;MF:methionine adenosyltransferase activity;MF:magnesium ion binding;MF:ATP binding;	K00789	metK	map00270;map00999	Cysteine and methionine metabolism;Biosynthesis of various plant secondary metabolites
DVB73_RS24075	hemN	oxygen-independent coproporphyrinogen III oxidase	1.827	0.869232	1.45196934813E-5	9.77832452329E-5	no	up	ref_gene	mRNA	56.18	65.68	38.23	61.88	150.59	127.06	113.177	53.3633	GO:0006782;GO:0005737;GO:0051539;GO:0004109;GO:0051989;GO:0046872	BP:protoporphyrinogen IX biosynthetic process;CC:cytoplasm;MF:4 iron, 4 sulfur cluster binding;MF:coproporphyrinogen oxidase activity;MF:coproporphyrinogen dehydrogenase activity;MF:metal ion binding;	K02495	hemN	map00860	Porphyrin metabolism
DVB73_RS19990	DVB73_RS19990	fatty acid--CoA ligase	0.608	-0.71835	1.45567729299E-5	9.78262033964E-5	no	down	ref_gene	mRNA	27.58	32.31	17.74	12.19	22.25	19.44	17.96	25.8767	GO:0016874	MF:ligase activity;	------	------	------	------
DVB73_RS22055	bamA	outer membrane protein assembly factor BamA	1.528	0.611255	1.45660339616E-5	9.78262033964E-5	no	up	ref_gene	mRNA	47.92	40.48	37.44	65.32	83.5	72.15	73.6567	41.9467	GO:0051205;GO:0043165;GO:0009279	BP:protein insertion into membrane;BP:Gram-negative-bacterium-type cell outer membrane assembly;CC:cell outer membrane;	K07277	bamA	map04137	Mitophagy - animal
DVB73_RS25680	DVB73_RS25680	hypothetical protein	1.587	0.666238	1.47590389134E-5	9.89866500271E-5	no	up	ref_gene	mRNA	9.88	11.5	7.69	15.7	17.6	18.81	17.37	9.69	------	------	------	------	------	------
DVB73_RS10895	ttgB	multidrug efflux RND transporter permease subunit TtgB	1.473	0.558985	1.4858610751E-5	9.95181371229E-5	no	up	ref_gene	mRNA	42.25	42.26	36.93	60.8	78.09	66.78	68.5567	40.48	GO:0042908;GO:0005886;GO:0015562	BP:xenobiotic transport;CC:plasma membrane;MF:efflux transmembrane transporter activity;	K18138	acrB	map01501;map01503	Cationic antimicrobial peptide (CAMP) resistance
DVB73_RS13715	DVB73_RS13715	alpha-2-macroglobulin	0.665	-0.588485	1.50480854698E-5	0.0001006494897	no	down	ref_gene	mRNA	8.31	10.26	6.19	4.91	7.51	6.31	6.24333	8.25333	GO:0005615;GO:0005886;GO:0004866	CC:extracellular space;CC:plasma membrane;MF:endopeptidase inhibitor activity;	K06894	yfhM	------	------
DVB73_RS03220	DVB73_RS03220	DUF2790 domain-containing protein	0.478	-1.06513	1.55236799725E-5	0.000103688863773	yes	down	ref_gene	mRNA	96.21	72.54	71.44	44.84	62.7	25.83	44.4567	80.0633	------	------	------	------	------	------
DVB73_RS18755	pqqC	pyrroloquinoline-quinone synthase PqqC	0.499	-1.00211	1.56259985061E-5	0.000104230093578	yes	down	ref_gene	mRNA	8.11	9.23	5.42	3.61	5.79	3.62	4.34	7.58667	GO:0042723;GO:0018189;GO:0033732	BP:thiamine-containing compound metabolic process;BP:pyrroloquinoline quinone biosynthetic process;MF:pyrroloquinoline-quinone synthase activity;	K06137	pqqC	------	------
DVB73_RS02740	DVB73_RS02740	ATP-dependent Clp protease proteolytic subunit	0.506	-0.983208	1.57817788867E-5	0.000105125972012	no	down	ref_gene	mRNA	10.35	8.96	6.68	3.61	6.72	4.93	5.08667	8.66333	GO:0006508;GO:0008233	BP:proteolysis;MF:peptidase activity;	------	------	------	------
DVB73_RS17080	DVB73_RS17080	GNAT family protein	0.621	-0.68699	1.59468001246E-5	0.000106080887785	no	down	ref_gene	mRNA	11.26	11.88	8.54	6.69	8.42	7.29	7.46667	10.56	GO:0005840;GO:0016747	CC:ribosome;MF:transferase activity, transferring acyl groups other than amino-acyl groups;	------	------	------	------
DVB73_RS15775	oscA	sulfur starvation response protein OscA	1.769	0.822748	1.61794994737E-5	0.000107482807902	no	up	ref_gene	mRNA	60.61	63.63	38.66	108.26	116.78	100.8	108.613	54.3	------	------	------	------	------	------
DVB73_RS23530	DVB73_RS23530	NAD(P)-dependent oxidoreductase	0.496	-1.01153	1.62902931318E-5	0.000108072188582	yes	down	ref_gene	mRNA	5.5	5.7	4.39	2.69	3.21	2.94	2.94667	5.19667	------	------	------	------	------	------
DVB73_RS24995	DVB73_RS24995	hypothetical protein	1.768	0.821797	1.64850360471E-5	0.000109216152215	no	up	ref_gene	mRNA	15.24	12.73	11.6	23.21	31.6	26.18	26.9967	13.19	------	------	------	------	------	------
DVB73_RS12005	trmA	tRNA (uridine(54)-C5)-methyltransferase TrmA	1.715	0.778075	1.6570440235E-5	0.000109633615393	no	up	ref_gene	mRNA	5.46	5.3	4.15	7.6	12.3	9.64	9.84667	4.97	GO:0030697	MF:S-adenosylmethionine-dependent tRN;	K00557	trmA	------	------
DVB73_RS25040	DVB73_RS25040	inorganic phosphate transporter	1.548	0.630228	1.66352248301E-5	0.000109913712238	no	up	ref_gene	mRNA	29.45	33.04	20.18	34.78	57.09	54.39	48.7533	27.5567	GO:0006817;GO:0016020;GO:0005315	BP:phosphate ion transport;CC:membrane;MF:inorganic phosphate transmembrane transporter activity;	K03306	------	------	------
DVB73_RS17225	phoB	phosphate regulon transcriptional regulator PhoB	1.556	0.637805	1.6743820278E-5	0.00011048213488	no	up	ref_gene	mRNA	14.06	17.56	10.13	19.43	29.17	25.35	24.65	13.9167	GO:0006355;GO:0006817;GO:0000156;GO:0003677	BP:regulation of transcription, DNA-templated;BP:phosphate ion transport;MF:phosphorelay response regulator activity;MF:DNA binding;	K07657	phoB	map02020	Two-component system
DVB73_RS03170	DVB73_RS03170	type VI secretion system tube protein Hcp	0.664	-0.591389	1.70121256087E-5	0.000112101436043	no	down	ref_gene	mRNA	149.22	181.9	114.55	102.55	118.87	113.6	111.673	148.557	------	------	K11903	hcp	map03070;map02025	Bacterial secretion system;Biofilm formation - Pseudomonas aeruginosa
DVB73_RS13405	rpsC	30S ribosomal protein S3	1.473	0.558478	1.71075794973E-5	0.00011257891024	no	up	ref_gene	mRNA	315.48	316.39	265.65	438.01	627.24	467.46	510.903	299.173	GO:0006412;GO:0005840;GO:1990904;GO:0019843;GO:0003735;GO:0003729	BP:translation;CC:ribosome;CC:ribonucleoprotein complex;MF:rRNA binding;MF:structural constituent of ribosome;MF:mRNA binding;	K02982	rpsC	map03010	Ribosome
DVB73_RS15765	cysT	sulfate ABC transporter permease subunit CysT	3.545	1.82572	1.73210632379E-5	0.000113830772635	yes	up	ref_gene	mRNA	1.39	1.09	0.83	6.79	3.17	2.53	4.16333	1.10333	GO:0005886;GO:0015419	CC:plasma membrane;MF:ATPase-coupled sulfate transmembrane transporter activity;	K02046	cysU	map02010;map00920	ABC transporters;Sulfur metabolism
DVB73_RS06365	prpC	2-methylcitrate synthase	0.598	-0.740809	1.75914340369E-5	0.000115452628746	no	down	ref_gene	mRNA	56.68	58.94	32.35	22.66	40.66	37.72	33.68	49.3233	GO:0006099;GO:0005737;GO:0036440	BP:tricarboxylic acid cycle;CC:cytoplasm;MF:citrate synthase activity;	K01659	prpC	map00640	Propanoate metabolism
DVB73_RS23650	fliN	flagellar motor switch protein FliN	0.641	-0.64102	1.76798073334E-5	0.000115877291438	no	down	ref_gene	mRNA	91.14	82.38	59.88	49.6	68.61	54.12	57.4433	77.8	GO:0006935;GO:0071973;GO:0009425;GO:0005886;GO:0003774	BP:chemotaxis;BP:bacterial-type flagellum-dependent cell motility;CC:bacterial-type flagellum basal body;CC:plasma membrane;MF:motor activity;	K02417	fliN	map02030;map02040	Bacterial chemotaxis;Flagellar assembly
DVB73_RS21465	leuA	2-isopropylmalate synthase	0.641	-0.640833	1.77514945411E-5	0.000116191600632	no	down	ref_gene	mRNA	182.99	167.39	98.87	91.36	123.78	109.11	108.083	149.75	GO:0009098;GO:0005737;GO:0000287;GO:0003985;GO:0003852	BP:leucine biosynthetic process;CC:cytoplasm;MF:magnesium ion binding;MF:acetyl-CoA C-acetyltransferase activity;MF:2-isopropylmalate synthase activity;	K01649	leuA	map00620;map00290	Pyruvate metabolism;Valine, leucine and isoleucine biosynthesis
DVB73_RS07635	rssB	two-component system response regulator RssB	1.425	0.511203	1.78761488582E-5	0.000116851301482	no	up	ref_gene	mRNA	88.64	91.34	66.85	109.22	146.66	146.23	134.037	82.2767	GO:0000160;GO:0003677	BP:phosphorelay signal transduction system;MF:DNA binding;	K07315	rsbU_P	------	------
DVB73_RS02140	DVB73_RS02140	gluconokinase	1.635	0.709305	1.79853916581E-5	0.000117408636744	no	up	ref_gene	mRNA	37.87	39.98	27.03	45.28	72.8	79.82	65.9667	34.96	GO:0016310;GO:0005975;GO:0046316;GO:0016301;GO:0005524	BP:phosphorylation;BP:carbohydrate metabolic process;MF:gluconokinase activity;MF:kinase activity;MF:ATP binding;	K00851	idnK	map00030	Pentose phosphate pathway
DVB73_RS16445	DVB73_RS16445	methionine ABC transporter permease	2.069	1.04898	1.82034579962E-5	0.000118673941877	yes	up	ref_gene	mRNA	5.71	4.13	3.48	10.57	10.77	9.69	10.3433	4.44	GO:0055085;GO:0005886	BP:transmembrane transport;CC:plasma membrane;	K02072	metI	map02010	ABC transporters
DVB73_RS17675	rnk	nucleoside diphosphate kinase regulator	0.515	-0.957596	1.84342717701E-5	0.00012001887578	no	down	ref_gene	mRNA	26.25	24.27	24.46	17.6	14.21	11.8	14.5367	24.9933	GO:0032784;GO:0016310;GO:0016301;GO:0070063;GO:0003677	BP:regulation of DNA-templated transcription, elongation;BP:phosphorylation;MF:kinase activity;MF:RNA polymerase binding;MF:DNA binding;	K06140	rnk	------	------
DVB73_RS03080	DVB73_RS03080	hypothetical protein	1.519	0.603361	1.85204297933E-5	0.000120419686943	no	up	ref_gene	mRNA	30.92	31.85	25.08	42.8	54.76	55.77	51.11	29.2833	GO:0016020	CC:membrane;	------	------	------	------
DVB73_RS13500	secE	preprotein translocase subunit SecE	1.464	0.550052	1.92174113494E-5	0.000124785737357	no	up	ref_gene	mRNA	158.8	162.64	119.48	187.33	296.11	270.47	251.303	146.973	GO:0009306;GO:0006605;GO:0065002;GO:0043952;GO:0005886;GO:0008320	BP:protein secretion;BP:protein targeting;BP:intracellular protein transmembrane transport;BP:protein transport by the Sec complex;CC:plasma membrane;MF:protein transmembrane transporter activity;	K03073	secE	map02024;map03070;map03060	Quorum sensing;Bacterial secretion system;Protein export
DVB73_RS15160	rpmE	50S ribosomal protein L31	1.983	0.987733	1.93422654285E-5	0.000125430107997	no	up	ref_gene	mRNA	2595.77	2394.93	2682.8	6817.26	5440.5	5097.53	5785.1	2557.83	GO:0006412;GO:0005840;GO:1990904;GO:0019843;GO:0003735;GO:0046872	BP:translation;CC:ribosome;CC:ribonucleoprotein complex;MF:rRNA binding;MF:structural constituent of ribosome;MF:metal ion binding;	K02909	rpmE	map03010	Ribosome
DVB73_RS11450	rplM	50S ribosomal protein L13	1.627	0.702018	1.97409469287E-5	0.000127846132491	no	up	ref_gene	mRNA	589.65	499.92	522.1	969.25	1150.28	924.55	1014.69	537.223	GO:0006412;GO:1990904;GO:0005840;GO:0003735	BP:translation;CC:ribonucleoprotein complex;CC:ribosome;MF:structural constituent of ribosome;	K02871	rplM	map03010	Ribosome
DVB73_RS11440	petA	ubiquinol-cytochrome c reductase iron-sulfur subunit	1.671	0.741057	2.04064505565E-5	0.000131807364016	no	up	ref_gene	mRNA	128.43	161.69	86.91	156.97	281.41	284.19	240.857	125.677	GO:0005737;GO:0043231;GO:0005886;GO:0051537;GO:0008121;GO:0046872	CC:cytoplasm;CC:intracellular membrane-bounded organelle;CC:plasma membrane;MF:2 iron, 2 sulfur cluster binding;MF:ubiquinol-cytochrome-c reductase activity;MF:metal ion binding;	K00411	petA	map04714;map00190;map04260;map02020;map05208;map05012;map05010;map05016;map05014;map04148;map05415;map04932;map05022;map05020	Thermogenesis;Oxidative phosphorylation;Cardiac muscle contraction;Two-component system;Chemical carcinogenesis - reactive oxygen species;Parkinson disease;Alzheimer disease;Huntington disease;Amyotrophic lateral sclerosis;Efferocytosis;Diabetic cardiomyopathy;Non-alcoholic fatty liver disease;Pathways of neurodegeneration - multiple diseases;Prion disease
DVB73_RS20245	DVB73_RS20245	TolC family outer membrane protein	0.472	-1.0831	2.06394502941E-5	0.000133136691225	yes	down	ref_gene	mRNA	3.39	3.25	1.96	1	2.01	1.66	1.55667	2.86667	GO:0019867;GO:0015562	CC:outer membrane;MF:efflux transmembrane transporter activity;	K12543	lapE	------	------
DVB73_RS07225	DVB73_RS07225	hypothetical protein	0.593	-0.754077	2.10466428039E-5	0.000135584688379	no	down	ref_gene	mRNA	75.26	93.79	67.74	54.37	53.98	51.42	53.2567	78.93	------	------	------	------	------	------
DVB73_RS17415	DVB73_RS17415	aldehyde dehydrogenase	1.512	0.596468	2.12359503979E-5	0.000136624458802	no	up	ref_gene	mRNA	44.46	50.62	32.12	62.71	92.67	63.61	72.9967	42.4	GO:0071704;GO:0016620	BP:organic substance metabolic process;MF:oxidoreductase activity, acting on the aldehyde or oxo group of donors, NAD or NADP as acceptor;	K12254	kauB	map00330	Arginine and proline metabolism
DVB73_RS04330	DVB73_RS04330	efflux RND transporter periplasmic adaptor subunit	2.576	1.3653	2.13103077994E-5	0.000136922922553	yes	up	ref_gene	mRNA	1.4	1.87	0.78	2.15	6.45	3.54	4.04667	1.35	GO:0055085;GO:0016020	BP:transmembrane transport;CC:membrane;	K03543	emrA	------	------
DVB73_RS02200	DVB73_RS02200	ATP-binding protein	1.919	0.940708	2.17053911585E-5	0.000139148364946	no	up	ref_gene	mRNA	3.22	3.87	2.14	5.15	8.73	6.43	6.77	3.07667	GO:0016887;GO:0005524	MF:ATPase activity;MF:ATP binding;	K03405	chlI	map00860	Porphyrin metabolism
DVB73_RS12345	rimP	ribosome maturation factor RimP	1.468	0.553589	2.17517425424E-5	0.000139211152271	no	up	ref_gene	mRNA	92.52	90.17	75.22	128.54	165.06	143.02	145.54	85.97	GO:0042274;GO:0005737	BP:ribosomal small subunit biogenesis;CC:cytoplasm;	K09748	rimP	------	------
DVB73_RS04630	DVB73_RS04630	TonB-dependent receptor	2.047	1.03321	2.19648450197E-5	0.000140391489839	yes	up	ref_gene	mRNA	0.98	0.84	0.94	1.71	2.7	2.22	2.21	0.92	GO:0009279;GO:0015343;GO:0038023	CC:cell outer membrane;MF:siderophore transmembrane transporter activity;MF:signaling receptor activity;	K02014	------	------	------
DVB73_RS19570	DVB73_RS19570	hypothetical protein	0.596	-0.745811	2.26913072992E-5	0.000144845685185	no	down	ref_gene	mRNA	359.53	361.42	339.84	239.47	267.22	228.66	245.117	353.597	------	------	------	------	------	------
DVB73_RS14165	hflX	ribosome rescue GTPase HflX	1.558	0.63928	2.29941132468E-5	0.000146413073526	no	up	ref_gene	mRNA	44.74	40.04	30.99	48.43	87.46	73.3	69.73	38.59	GO:0005737;GO:0046872;GO:0003924;GO:0005525	CC:cytoplasm;MF:metal ion binding;MF:GTPase activity;MF:GTP binding;	K03665	hflX	------	------
DVB73_RS01500	DVB73_RS01500	O-acetylserine/cysteine exporter	0.529	-0.919819	2.29966612626E-5	0.000146413073526	no	down	ref_gene	mRNA	5.63	7.66	4.69	2.85	4.24	3.79	3.62667	5.99333	GO:0016020	CC:membrane;	K15268	eamA	------	------
DVB73_RS18070	DVB73_RS18070	ATP-dependent zinc protease	2.301	1.20214	2.34504505353E-5	0.000149108319248	yes	up	ref_gene	mRNA	3.65	4.8	2.87	8.66	10.75	10.44	9.95	3.77333	------	------	------	------	------	------
DVB73_RS22295	dinB	DNA polymerase IV	1.789	0.838893	2.41118955919E-5	0.000153115228039	no	up	ref_gene	mRNA	8.68	6.94	5.26	9.18	16.03	17.84	14.35	6.96	GO:0006281;GO:0006261;GO:0009432;GO:0005737;GO:0000287;GO:0003887;GO:0003684	BP:DNA repair;BP:DNA-dependent DNA replication;BP:SOS response;CC:cytoplasm;MF:magnesium ion binding;MF:DNA-directed DNA polymerase activity;MF:damaged DNA binding;	K02346	dinB	------	------
DVB73_RS12340	nusA	transcription termination factor NusA	1.451	0.537454	2.42166054628E-5	0.000153580958998	no	up	ref_gene	mRNA	49.21	47.88	38.51	68.25	84.69	71.82	74.92	45.2	GO:0031564;GO:0006353;GO:0005737;GO:0003700;GO:0000166;GO:0003723;GO:0003746	BP:transcription antitermination;BP:DNA-templated transcription, termination;CC:cytoplasm;MF:transcription factor activity, sequence-specific DNA binding;MF:nucleotide binding;MF:RNA binding;MF:translation elongation factor activity;	K02600	nusA	------	------
DVB73_RS02080	DVB73_RS02080	DUF1652 domain-containing protein	0.62	-0.690104	2.45568969132E-5	0.000155537603217	no	down	ref_gene	mRNA	77.83	107.41	53.57	43.26	60.9	62.51	55.5567	79.6033	------	------	------	------	------	------
DVB73_RS05680	DVB73_RS05680	hypothetical protein	1.5	0.584905	2.47649585239E-5	0.000156652760896	no	up	ref_gene	mRNA	11.49	10.93	9.56	15.36	21.01	18.89	18.42	10.66	------	------	------	------	------	------
DVB73_RS14570	DVB73_RS14570	hotdog domain-containing protein	1.531	0.614117	2.50951478059E-5	0.000158424940317	no	up	ref_gene	mRNA	67.36	71.91	50.43	77.65	132.08	126.65	112.127	63.2333	GO:0016790	MF:thiolester hydrolase activity;	------	------	------	------
DVB73_RS06730	DVB73_RS06730	EAL domain-containing response regulator	1.738	0.797048	2.51098353117E-5	0.000158424940317	no	up	ref_gene	mRNA	2.97	4.04	2.48	5.45	6.38	6.84	6.22333	3.16333	------	------	------	------	------	------
DVB73_RS24945	nuoF	NADH-quinone oxidoreductase subunit NuoF	0.684	-0.547447	2.52737175263E-5	0.000159253694992	no	down	ref_gene	mRNA	65.34	74.74	47.5	43.91	56.17	45.12	48.4	62.5267	GO:0045271;GO:0046872;GO:0051539;GO:0051287;GO:0010181;GO:0008137;GO:0048038	CC:respiratory chain complex I;MF:metal ion binding;MF:4 iron, 4 sulfur cluster binding;MF:NAD binding;MF:FMN binding;MF:NADH dehydrogenas;MF:quinone binding;	K00335	nuoF	map00190	Oxidative phosphorylation
DVB73_RS24290	DVB73_RS24290	FAD-binding protein	0.718	-0.477474	2.58293116828E-5	0.000162545385603	no	down	ref_gene	mRNA	185.75	189.99	139.44	120.67	163.91	139.01	141.197	171.727	GO:0050660;GO:0009055	MF:flavin adenine dinucleotide binding;MF:electron carrier activity;	K03522	fixB	------	------
DVB73_RS11280	DVB73_RS11280	glutathione S-transferase family protein	0.564	-0.826281	2.60425158764E-5	0.000163676710823	no	down	ref_gene	mRNA	14.05	12.77	9.96	7.73	8.68	7.14	7.85	12.26	GO:0016740	MF:transferase activity;	K00799	gst	map05207;map00480;map05204;map00983;map00982;map00980;map05200;map05208;map05418;map05225;map04212;map01524	Chemical carcinogenesis - receptor activation;Glutathione metabolism;Chemical carcinogenesis - DNA adducts;Drug metabolism - other enzymes;Drug metabolism - cytochrome P450;Metabolism of xenobiotics by cytochrome P450;Pathways in cancer;Chemical carcinogenesis - reactive oxygen species;Fluid shear stress and atherosclerosis;Hepatocellular carcinoma;Longevity regulating pathway - worm;Platinum dru…
DVB73_RS09485	ngg	N-acetylglutaminylglutamine synthetase	0.467	-1.09736	2.69680837763E-5	0.000169276587396	yes	down	ref_gene	mRNA	5.18	3.9	3.12	2.28	2.87	1.32	2.15667	4.06667	GO:0046872;GO:0016747;GO:0005524	MF:metal ion binding;MF:transferase activity, transferring acyl groups other than amino-acyl groups;MF:ATP binding;	------	------	------	------
DVB73_RS15120	aroK	shikimate kinase AroK	1.52	0.604046	2.74039048347E-5	0.000171791956556	no	up	ref_gene	mRNA	118.55	123.63	112.37	184.55	245.61	198.33	209.497	118.183	GO:0008652;GO:0009423;GO:0016310;GO:0009073;GO:0005737;GO:0000287;GO:0004765;GO:0005524	BP:cellular amino acid biosynthetic process;BP:chorismate biosynthetic process;BP:phosphorylation;BP:aromatic amino acid family biosynthetic process;CC:cytoplasm;MF:magnesium ion binding;MF:shikimate kinase activity;MF:ATP binding;	K00891	aroK	map00400	Phenylalanine, tyrosine and tryptophan biosynthesis
DVB73_RS16480	DVB73_RS16480	twin transmembrane helix small protein	1.594	0.672849	2.75358026648E-5	0.000172398068858	no	up	ref_gene	mRNA	28.61	27.49	18.53	30.68	56.13	50.44	45.75	24.8767	GO:0016020	CC:membrane;	------	------	------	------
DVB73_RS21865	ppc	phosphoenolpyruvate carboxylase	0.663	-0.593894	2.79791173412E-5	0.000174949883145	no	down	ref_gene	mRNA	10.87	12.2	7.79	5.83	9.4	8.14	7.79	10.2867	GO:0015977;GO:0006107;GO:0006099;GO:0000287;GO:0008964	BP:carbon fixation;BP:oxaloacetate metabolic process;BP:tricarboxylic acid cycle;MF:magnesium ion binding;MF:phosphoenolpyruvate carboxylase activity;	K01595	ppc	map00680;map00720;map00620;map00710	Methane metabolism;Carbon fixation pathways in prokaryotes;Pyruvate metabolism;Carbon fixation in photosynthetic organisms
DVB73_RS19760	pth	aminoacyl-tRNA hydrolase	1.924	0.943735	2.84905859262E-5	0.000177920801906	no	up	ref_gene	mRNA	9.31	6.75	8.14	14.67	23.84	16.37	18.2933	8.06667	GO:0006412;GO:0005737;GO:0004045	BP:translation;CC:cytoplasm;MF:aminoacyl-tRNA hydrolase activity;	K01056	pth	------	------
DVB73_RS22750	DVB73_RS22750	MoxR family ATPase	0.655	-0.610079	2.86006487575E-5	0.000178380606773	no	down	ref_gene	mRNA	48.07	58.86	35.2	26.4	42.99	37.36	35.5833	47.3767	GO:0005524;GO:0016887	MF:ATP binding;MF:ATPase activity;	------	------	------	------
DVB73_RS06330	queD	6-carboxytetrahydropterin synthase QueD	1.461	0.547178	2.90574150321E-5	0.000180998860048	no	up	ref_gene	mRNA	154.76	174.46	124.58	195.53	307.27	273.17	258.657	151.267	GO:0008616;GO:0070497;GO:0046872	BP:queuosine biosynthetic process;MF:6-carboxy-5,6,7,8-tetrahydropterin synthase activity;MF:metal ion binding;	K01737	queD	map00790	Folate biosynthesis
DVB73_RS16905	DVB73_RS16905	alpha/beta hydrolase	1.968	0.976987	2.97215873908E-5	0.000184666106428	no	up	ref_gene	mRNA	2.97	4.66	2.86	5.86	9.92	8.18	7.98667	3.49667	GO:0016787	MF:hydrolase activity;	K01055	pcaD	map00362	Benzoate degradation
DVB73_RS12635	DVB73_RS12635	AlpA family transcriptional regulator	1.815	0.859835	3.0362032669E-5	0.000188406225535	no	up	ref_gene	mRNA	6.93	6.53	4.4	8.43	14.32	14.57	12.44	5.95333	------	------	K07733	alpA	------	------
DVB73_RS10885	ttgR	efflux transport transcriptional regulator TtgR	1.537	0.620231	3.09180017129E-5	0.000191613337198	no	up	ref_gene	mRNA	67.49	62.11	54.16	95.97	136.46	94.16	108.863	61.2533	GO:0003677	MF:DNA binding;	K03577	acrR	------	------
DVB73_RS21720	ydcS	putative ABC transporter substrate-binding protein YdcS	0.566	-0.821592	3.11466594631E-5	0.000192786402947	no	down	ref_gene	mRNA	41.93	50.93	23.94	16.99	26.22	31.21	24.8067	38.9333	GO:0015846;GO:0042597;GO:0019808	BP:polyamine transport;CC:periplasmic space;MF:polyamine binding;	K02055	------	map02024	Quorum sensing
DVB73_RS05360	DVB73_RS05360	sugar ABC transporter substrate-binding protein	0.672	-0.573326	3.12440248894E-5	0.000193144881134	no	down	ref_gene	mRNA	77.86	98.91	65.55	50.95	65.08	69.43	61.82	80.7733	GO:0030288	CC:outer membrane-bounded periplasmic space;	K10439	rbsB	map02030;map02010	Bacterial chemotaxis;ABC transporters
DVB73_RS14520	tkt	transketolase	1.38	0.46504	3.32708993681E-5	0.000205156578472	no	up	ref_gene	mRNA	55.2	60.64	44.46	70.42	98.52	84.37	84.4367	53.4333	GO:0004802;GO:0046872	MF:transketolase activity;MF:metal ion binding;	K00615	tktA	map00030;map01051;map00710	Pentose phosphate pathway;Biosynthesis of ansamycins;Carbon fixation in photosynthetic organisms
DVB73_RS25620	DVB73_RS25620	hypothetical protein	0.649	-0.623996	3.34811176288E-5	0.000206069039028	no	down	ref_gene	mRNA	1449.2	1483.96	1142.4	878.87	1107.34	1121.96	1036.06	1358.52	GO:0016020	CC:membrane;	------	------	------	------
DVB73_RS25780	DVB73_RS25780	hypothetical protein	1.728	0.78917	3.35030545479E-5	0.000206069039028	no	up	ref_gene	mRNA	60.28	69.77	39.02	65.63	141.5	129.94	112.357	56.3567	------	------	------	------	------	------
DVB73_RS20390	tgt	tRNA guanosine(34) transglycosylase Tgt	1.814	0.859221	3.42503648905E-5	0.000210401237772	no	up	ref_gene	mRNA	15.8	13.18	16.11	32.76	34.33	27.57	31.5533	15.03	GO:0008616;GO:0101030;GO:0046872;GO:0008479	BP:queuosine biosynthetic process;BP:tRNA-guanine transglycosylation;MF:metal ion binding;MF:queuine tRNA-ribosyltransferase activity;	K00773	tgt	------	------
DVB73_RS16055	DVB73_RS16055	WYL domain-containing protein	1.526	0.609946	3.50737957891E-5	0.00021518960424	no	up	ref_gene	mRNA	32.4	44.33	26.83	48.02	65.63	66.33	59.9933	34.52	------	------	------	------	------	------
DVB73_RS01805	DVB73_RS01805	ATP-binding protein	0.708	-0.49775	3.54874513565E-5	0.000217455021078	no	down	ref_gene	mRNA	25.99	29.67	20.61	16.6	23.35	21.74	20.5633	25.4233	GO:0000155;GO:0005524	MF:phosphorelay sensor kinase activity;MF:ATP binding;	------	------	------	------
DVB73_RS20350	phnE	phosphonate ABC transporter%2C permease protein PhnE	1.897	0.923409	3.57392694328E-5	0.000218724328929	no	up	ref_gene	mRNA	2.04	2.41	1.43	3.32	4.86	4.53	4.23667	1.96	GO:0005886;GO:0015416	CC:plasma membrane;MF:ATPase-coupled organic phosphonate transmembrane transporter activity;	K02042	phnE	map02010	ABC transporters
DVB73_RS20485	pilW	type IV pilus biogenesis/stability protein PilW	1.481	0.566678	3.65793762024E-5	0.000223586299484	no	up	ref_gene	mRNA	26.86	28.41	20.58	37.04	46.62	44.65	42.77	25.2833	------	------	K02656	pilF	------	------
DVB73_RS20060	DVB73_RS20060	peptidylprolyl isomerase	0.715	-0.484439	3.68333793276E-5	0.000224858136145	no	down	ref_gene	mRNA	792.95	768.1	623.45	509.88	675.98	621.27	602.377	728.167	GO:0006457;GO:0003755	BP:protein folding;MF:peptidyl-prolyl cis-trans isomerase activity;	K03775	slyD	------	------
DVB73_RS23740	DVB73_RS23740	chemotaxis protein CheW	0.494	-1.01785	3.72472142063E-5	0.000227101320989	yes	down	ref_gene	mRNA	33.45	20.34	24.84	15.55	15.15	13.88	14.86	26.21	GO:0006935;GO:0007165	BP:chemotaxis;BP:signal transduction;	K03408	cheW	map02030;map02020	Bacterial chemotaxis;Two-component system
DVB73_RS17120	DVB73_RS17120	LysR substrate-binding domain-containing protein	1.692	0.758331	3.74174490505E-5	0.000227855510636	no	up	ref_gene	mRNA	4.7	4.18	3.79	6.73	9.67	8.36	8.25333	4.22333	GO:0006351;GO:0003700;GO:0004601;GO:0003677	BP:transcription, DNA-templated;MF:transcription factor activity, sequence-specific DNA binding;MF:peroxidase activity;MF:DNA binding;	K21645	hypT	------	------
DVB73_RS19040	rpe	ribulose-phosphate 3-epimerase	1.64	0.713854	3.82054576993E-5	0.000232365119125	no	up	ref_gene	mRNA	60.51	72.21	39.56	70.09	137.26	118.7	108.683	57.4267	GO:0006098;GO:0019323;GO:0004750;GO:0046872	BP:pentose-phosphate shunt;BP:pentose catabolic process;MF:ribulose-phosphate 3-epimerase activity;MF:metal ion binding;	K01783	rpe	map00040;map00030;map00710	Pentose and glucuronate interconversions;Pentose phosphate pathway;Carbon fixation in photosynthetic organisms
DVB73_RS02485	DVB73_RS02485	cold-shock protein	0.627	-0.672412	3.95574726345E-5	0.000240289560817	no	down	ref_gene	mRNA	37.81	31.48	28.79	17.77	28.38	25.58	23.91	32.6933	GO:0005829;GO:0003676	CC:cytosol;MF:nucleic acid binding;	K03704	cspA	------	------
DVB73_RS03200	DVB73_RS03200	MFS transporter	2.964	1.56778	3.97127511022E-5	0.000240933865423	yes	up	ref_gene	mRNA	0.32	0.61	0.53	1.78	1.6	1.59	1.65667	0.486667	GO:0016020;GO:0022857	CC:membrane;MF:transmembrane transporter activity;	------	------	------	------
DVB73_RS26255	DVB73_RS26255	cold shock domain-containing protein	0.667	-0.584985	4.00060519076E-5	0.000242412908589	no	down	ref_gene	mRNA	38.66	43.86	27.52	25.26	30.38	27.28	27.64	36.68	GO:0005829;GO:0016020;GO:0003676;GO:0003677	CC:cytosol;CC:membrane;MF:nucleic acid binding;MF:DNA binding;	K03704	cspA	------	------
DVB73_RS00450	DVB73_RS00450	LysR family transcriptional regulator	0.657	-0.606303	4.03158698719E-5	0.000243988255739	no	down	ref_gene	mRNA	22.51	25.37	17.13	14.75	17.92	15.8	16.1567	21.67	GO:0006351;GO:0003700;GO:0003677	BP:transcription, DNA-templated;MF:transcription factor activity, sequence-specific DNA binding;MF:DNA binding;	------	------	------	------
DVB73_RS02705	DVB73_RS02705	hypothetical protein	0.25	-1.99773	4.08160056914E-5	0.000246710078846	yes	down	ref_gene	mRNA	5.33	3.59	3.54	1.15	1.48	0.96	1.19667	4.15333	------	------	------	------	------	------
DVB73_RS14085	DVB73_RS14085	hypothetical protein	1.606	0.683795	4.17390467548E-5	0.000251978264996	no	up	ref_gene	mRNA	52.36	48.4	40.34	86.56	101.25	70.62	86.1433	47.0333	GO:0016020	CC:membrane;	------	------	------	------
DVB73_RS06920	DVB73_RS06920	patatin-like phospholipase family protein	1.708	0.772494	4.18633322229E-5	0.000252417333206	no	up	ref_gene	mRNA	4.9	5.46	5.98	9.47	12.39	10.8	10.8867	5.44667	GO:0016042;GO:0016787	BP:lipid catabolic process;MF:hydrolase activity;	K16638	exoU	------	------
DVB73_RS13415	rpsS	30S ribosomal protein S19	1.499	0.583908	4.20914085796E-5	0.000253480364583	no	up	ref_gene	mRNA	621.03	631.63	516.33	931.95	1219.63	945.49	1032.36	589.663	GO:0006412;GO:0005737;GO:0015935;GO:0003735;GO:0019843	BP:translation;CC:cytoplasm;CC:small ribosomal subunit;MF:structural constituent of ribosome;MF:rRNA binding;	K02965	rpsS	map03010	Ribosome
DVB73_RS06380	DVB73_RS06380	ATP-dependent zinc protease	1.524	0.60829	4.2227611113E-5	0.000253988186744	no	up	ref_gene	mRNA	15.65	17.42	13.11	19.86	34.79	27.1	27.25	15.3933	GO:0006508;GO:0008233	BP:proteolysis;MF:peptidase activity;	------	------	------	------
DVB73_RS09410	ubiG	bifunctional 2-polyprenyl-6-hydroxyphenol methylase/3-demethylubiquinol 3-O-methyltransferase UbiG	1.468	0.5542	4.26813722134E-5	0.000256402451971	no	up	ref_gene	mRNA	39.18	40.8	29.12	46.95	76.19	62.09	61.7433	36.3667	GO:0006744;GO:0032259;GO:0005737;GO:0102208;GO:0008425;GO:0008689	BP:ubiquinone biosynthetic process;BP:methylation;CC:cytoplasm;MF:2-polyprenyl-6-hydroxyphenol methylase activity;MF:2-polyprenyl-6-methoxy-1,4-benzoquinone methyltransferase activity;MF:3-demethylubiquinone-9 3-O-methyltransferase activity;	K00568	ubiG	map00130	Ubiquinone and other terpenoid-quinone biosynthesis
DVB73_RS15100	DVB73_RS15100	FAD-dependent oxidoreductase	0.639	-0.646334	4.29415774687E-5	0.000257649464812	no	down	ref_gene	mRNA	61.71	62.49	59.2	42.94	52.03	40.15	45.04	61.1333	GO:0004355;GO:0051539;GO:0016491	MF:glutamate synthas;MF:4 iron, 4 sulfur cluster binding;MF:oxidoreductase activity;	K00266	gltD	map00250;map00910	Alanine, aspartate and glutamate metabolism;Nitrogen metabolism
DVB73_RS20045	DVB73_RS20045	OmpA family protein	1.625	0.700169	4.41208355418E-5	0.000264307677524	no	up	ref_gene	mRNA	80.13	63.78	58.24	99.22	175.4	109.48	128.033	67.3833	GO:0016020	CC:membrane;	------	------	------	------
DVB73_RS01675	DVB73_RS01675	glyoxalase superfamily protein	0.582	-0.779944	4.41592484098E-5	0.000264307677524	no	down	ref_gene	mRNA	70.36	82.19	51.3	32.97	46.66	57.65	45.76	67.95	GO:0046677;GO:0051213	BP:response to antibiotic;MF:dioxygenase activity;	------	------	------	------
DVB73_RS03085	DVB73_RS03085	hypothetical protein	1.455	0.540902	4.54275309106E-5	0.000271235599193	no	up	ref_gene	mRNA	31.17	38.05	26.69	46.83	55.31	56.34	52.8267	31.97	------	------	------	------	------	------
DVB73_RS22045	ispC	1-deoxy-D-xylulose-5-phosphate reductoisomerase	1.486	0.571601	4.67115361339E-5	0.000278562339722	no	up	ref_gene	mRNA	14.71	15.04	10.44	20.23	25.31	22.25	22.5967	13.3967	GO:0016114;GO:0019288;GO:0016853;GO:0030604;GO:0070402;GO:0046872	BP:terpenoid biosynthetic process;BP:isopentenyl diphosphate biosynthetic process, methylerythritol 4-phosphate pathway;MF:isomerase activity;MF:1-deoxy-D-xylulose-5-phosphate reductoisomerase activity;MF:NADPH binding;MF:metal ion binding;	K00099	dxr	map00900	Terpenoid backbone biosynthesis
DVB73_RS02430	DVB73_RS02430	peptidylprolyl isomerase	0.526	-0.925897	4.80759626693E-5	0.000286350259402	no	down	ref_gene	mRNA	426.92	372.9	185.17	116.25	234.14	252.93	201.107	328.33	GO:0003755	MF:peptidyl-prolyl cis-trans isomerase activity;	K03769	ppiC	------	------
DVB73_RS14690	DVB73_RS14690	aspartate carbamoyltransferase catalytic subunit	1.62	0.695563	4.94775033422E-5	0.000294340044184	no	up	ref_gene	mRNA	12.62	12.24	8.02	14.23	23.74	23.14	20.37	10.96	GO:0006221;GO:0006207;GO:0006520;GO:0044205;GO:0016597;GO:0004070	BP:pyrimidine nucleotide biosynthetic process;BP:'de novo' pyrimidine nucleobase biosynthetic process;BP:cellular amino acid metabolic process;BP:'de novo' UMP biosynthetic process;MF:amino acid binding;MF:aspartate carbamoyltransferase activity;	K00609	pyrB	map00240;map00250	Pyrimidine metabolism;Alanine, aspartate and glutamate metabolism
DVB73_RS13085	DVB73_RS13085	TonB-dependent receptor	2.015	1.01064	4.98063362191E-5	0.000295936677341	yes	up	ref_gene	mRNA	1.02	0.85	0.72	1.73	2.62	1.66	2.00333	0.863333	GO:0009279	CC:cell outer membrane;	K16092	btuB	------	------
DVB73_RS05475	DVB73_RS05475	FAD-binding oxidoreductase	1.7	0.765189	5.13939175378E-5	0.000304999539716	no	up	ref_gene	mRNA	21.93	18.56	15.24	32.63	49.49	26.93	36.35	18.5767	GO:0016491	MF:oxidoreductase activity;	K09471	puuB	map00330	Arginine and proline metabolism
DVB73_RS24590	DVB73_RS24590	Orn/Lys/Arg decarboxylase N-terminal domain-containing protein	1.557	0.638487	5.20519417703E-5	0.000308530637903	no	up	ref_gene	mRNA	6.76	7.9	4.78	8.07	14.01	12.57	11.55	6.48	GO:0006520;GO:0005737;GO:0016831	BP:cellular amino acid metabolic process;CC:cytoplasm;MF:carboxy-lyase activity;	K01584	adiA	map00330	Arginine and proline metabolism
DVB73_RS04410	DVB73_RS04410	amine dehydrogenase large subunit	1.649	0.721955	5.21901659589E-5	0.000308975879727	no	up	ref_gene	mRNA	5.96	7.7	4.43	8.31	11.96	13.62	11.2967	6.03	GO:0042597;GO:0030058	CC:periplasmic space;MF:amine dehydrogenase activity;	K15229	mauB	map00680	Methane metabolism
DVB73_RS12900	mltB	lytic murein transglycosylase B	1.673	0.74216	5.2304610984E-5	0.000309279438862	no	up	ref_gene	mRNA	8.16	6.71	6.89	12.52	16	13.52	14.0133	7.25333	------	------	K08305	mltB	------	------
DVB73_RS23535	DVB73_RS23535	cephalosporin hydroxylase family protein	0.606	-0.72302	5.26494541111E-5	0.00031094297627	no	down	ref_gene	mRNA	15.54	17.43	12.25	9.27	10.51	11.38	10.3867	15.0733	GO:0008610;GO:0008757	BP:lipid biosynthetic process;MF:S-adenosylmethionine-dependent methyltransferase activity;	------	------	------	------
DVB73_RS10525	DVB73_RS10525	DEAD/DEAH box helicase	0.605	-0.724341	5.32758076019E-5	0.000314263077131	no	down	ref_gene	mRNA	3.04	2.75	1.7	1.35	2.08	1.71	1.71333	2.49667	GO:0016818;GO:0003676;GO:0005524;GO:0004386	MF:hydrolase activity, acting on acid anhydrides, in phosphorus-containing anhydrides;MF:nucleic acid binding;MF:ATP binding;MF:helicase activity;	K03724	lhr	------	------
DVB73_RS01950	DVB73_RS01950	DMT family transporter	1.687	0.754377	5.34440468873E-5	0.000314876117401	no	up	ref_gene	mRNA	9.28	9.76	5.83	10.63	20.19	17.49	16.1033	8.29	GO:0016020	CC:membrane;	K09936	------	map02024	Quorum sensing
DVB73_RS01510	DVB73_RS01510	hypothetical protein	0.512	-0.96525	5.35829891135E-5	0.000315315282091	no	down	ref_gene	mRNA	750.42	951.69	610.66	396.4	422.28	587	468.56	770.923	------	------	------	------	------	------
DVB73_RS21980	DVB73_RS21980	cysteine desulfurase	1.642	0.71559	5.3930742312E-5	0.000316980689507	no	up	ref_gene	mRNA	7.7	8.4	5.43	9.05	17.39	14.41	13.6167	7.17667	GO:0006534;GO:0008483;GO:0031071;GO:0016829;GO:0030170	BP:cysteine metabolic process;MF:transaminase activity;MF:cysteine desulfurase activity;MF:lyase activity;MF:pyridoxal phosphate binding;	K01766	csdA	------	------
DVB73_RS01580	xthA	exodeoxyribonuclease III	0.669	-0.579309	5.4291822613E-5	0.000318720339944	no	down	ref_gene	mRNA	33.32	34.55	26.5	22.41	27.24	22.42	24.0233	31.4567	GO:0006281;GO:0046872;GO:0004519;GO:0008311;GO:0003677	BP:DNA repair;MF:metal ion binding;MF:endonuclease activity;MF:double-stranded DNA 3'-5' exodeoxyribonuclease activity;MF:DNA binding;	K01142	xthA	map03410	Base excision repair
DVB73_RS04075	DVB73_RS04075	LysR substrate-binding domain-containing protein	0.628	-0.671584	5.45749537115E-5	0.000319998770505	no	down	ref_gene	mRNA	15.49	13.91	10.74	8.07	10.69	10.04	9.6	13.38	GO:0006351;GO:0003700;GO:0003677	BP:transcription, DNA-templated;MF:transcription factor activity, sequence-specific DNA binding;MF:DNA binding;	K03566	gcvA	map02026	Biofilm formation - Escherichia coli
DVB73_RS22835	DVB73_RS22835	PLP-dependent aminotransferase family protein	0.54	-0.890188	5.54797385103E-5	0.000324914832232	no	down	ref_gene	mRNA	4.46	4.22	4.33	2.6	3.23	2.29	2.70667	4.33667	GO:0006351;GO:0003700;GO:0008483;GO:0030170;GO:0003677	BP:transcription, DNA-templated;MF:transcription factor activity, sequence-specific DNA binding;MF:transaminase activity;MF:pyridoxal phosphate binding;MF:DNA binding;	------	------	------	------
DVB73_RS08745	rpmF	50S ribosomal protein L32	1.701	0.766261	5.65329344554E-5	0.000330687272513	no	up	ref_gene	mRNA	1316.48	1252.71	1111.06	2366.5	2529.49	2473.47	2456.49	1226.75	GO:0006412;GO:0015934;GO:0005840;GO:0003735	BP:translation;CC:large ribosomal subunit;CC:ribosome;MF:structural constituent of ribosome;	K02911	rpmF	map03010	Ribosome
DVB73_RS22515	DVB73_RS22515	LysE family transporter	0.611	-0.710826	5.6718204773E-5	0.000331375096144	no	down	ref_gene	mRNA	11.64	13.59	8.04	6.5	8.33	8.19	7.67333	11.09	GO:0006865;GO:0005886	BP:amino acid transport;CC:plasma membrane;	K11250	leuE	------	------
DVB73_RS16640	hemF	oxygen-dependent coproporphyrinogen oxidase	1.616	0.69232	5.74143770649E-5	0.000335042658057	no	up	ref_gene	mRNA	11.4	10.56	7.92	12.99	23.26	19.7	18.65	9.96	GO:0006782;GO:0005737;GO:0004109;GO:0046872;GO:0042803	BP:protoporphyrinogen IX biosynthetic process;CC:cytoplasm;MF:coproporphyrinogen oxidase activity;MF:metal ion binding;MF:protein homodimerization activity;	K00228	hemF	map00860	Porphyrin metabolism
DVB73_RS21450	zwf	glucose-6-phosphate dehydrogenase	0.661	-0.59699	5.75277107327E-5	0.000335304371128	no	down	ref_gene	mRNA	16.08	14.98	12.74	8.54	13.01	11.94	11.1633	14.6	GO:0006098;GO:0006006;GO:0004345;GO:0050661	BP:pentose-phosphate shunt;BP:glucose metabolic process;MF:glucose-6-phosphate dehydrogenase activity;MF:NADP binding;	K00036	zwf	map00030;map00480;map05415;map05230	Pentose phosphate pathway;Glutathione metabolism;Diabetic cardiomyopathy;Central carbon metabolism in cancer
DVB73_RS09425	DVB73_RS09425	iron-containing redox enzyme family protein	0.631	-0.663374	5.8337173678E-5	0.000339618076489	no	down	ref_gene	mRNA	84.88	103.47	54.45	42.49	63.54	67.81	57.9467	80.9333	------	------	------	------	------	------
DVB73_RS20445	iscU	Fe-S cluster assembly scaffold IscU	1.59	0.66917	5.909232572E-5	0.000343304719248	no	up	ref_gene	mRNA	86.89	77.83	80.92	137.89	175.8	143.83	152.507	81.88	GO:0016226;GO:0005506;GO:0051536	BP:iron-sulfur cluster assembly;MF:iron ion binding;MF:iron-sulfur cluster binding;	K04488	iscU	------	------
DVB73_RS04890	DVB73_RS04890	hypothetical protein	0.692	-0.5313	5.91106777627E-5	0.000343304719248	no	down	ref_gene	mRNA	12.47	13.55	10.66	8.33	10.8	9.92	9.68333	12.2267	------	------	------	------	------	------
DVB73_RS13600	DVB73_RS13600	SDR family oxidoreductase	0.611	-0.709793	5.91981507448E-5	0.000343405386311	no	down	ref_gene	mRNA	31.73	36.05	26.31	20.77	19.81	24.47	21.6833	31.3633	------	------	------	------	------	------
DVB73_RS11040	DVB73_RS11040	iron-sulfur-binding ferredoxin reductase	1.598	0.67636	5.97496509033E-5	0.000346194427009	no	up	ref_gene	mRNA	4.61	6.24	3.53	6.61	10.38	9.22	8.73667	4.79333	GO:0046872;GO:0051537;GO:0050660;GO:0016491	MF:metal ion binding;MF:2 iron, 2 sulfur cluster binding;MF:flavin adenine dinucleotide binding;MF:oxidoreductase activity;	------	------	------	------
DVB73_RS01445	DVB73_RS01445	histidine phosphatase family protein	3.21	1.68262	5.99318026505E-5	0.00034683936853	yes	up	ref_gene	mRNA	1.04	0.88	0.57	2.75	3.64	2.69	3.02667	0.83	------	------	------	------	------	------
DVB73_RS08180	DVB73_RS08180	quinone-dependent dihydroorotate dehydrogenase	1.542	0.624398	6.05138861272E-5	0.000349757113044	no	up	ref_gene	mRNA	14.7	13.09	10.58	19.13	28.34	20.6	22.69	12.79	GO:0006207;GO:0044205;GO:0005737;GO:0005886;GO:0106430	BP:'de novo' pyrimidine nucleobase biosynthetic process;BP:'de novo' UMP biosynthetic process;CC:cytoplasm;CC:plasma membrane;CC:old GO;	K00254	pyrD	map00240	Pyrimidine metabolism
DVB73_RS09480	DVB73_RS09480	N-acetylglutaminylglutamine amidotransferase	0.606	-0.723672	6.05788463768E-5	0.000349757113044	no	down	ref_gene	mRNA	23.02	19.67	16.79	9.29	19.64	13.33	14.0867	19.8267	GO:0006529;GO:0006541;GO:0005524;GO:0004066	BP:asparagine biosynthetic process;BP:glutamine metabolic process;MF:ATP binding;MF:asparagine synthas;	K01953	asnB	map00250	Alanine, aspartate and glutamate metabolism
DVB73_RS10975	DVB73_RS10975	inorganic phosphate transporter	1.501	0.585746	6.07637958273E-5	0.00035041171304	no	up	ref_gene	mRNA	20.38	18.5	17.88	27.73	38.13	32.89	32.9167	18.92	GO:0006817;GO:0016020;GO:0005315	BP:phosphate ion transport;CC:membrane;MF:inorganic phosphate transmembrane transporter activity;	K16322	pit	------	------
DVB73_RS11025	DVB73_RS11025	PilZ domain-containing protein	0.683	-0.549363	6.25194994394E-5	0.000360112316771	no	down	ref_gene	mRNA	638.26	657.7	427.21	320.71	579.47	477.43	459.203	574.39	GO:0035438	MF:cyclic-di-GMP binding;	------	------	------	------
DVB73_RS24250	DVB73_RS24250	LysR family transcriptional regulator	1.68	0.7482	6.26348264189E-5	0.000360352655872	no	up	ref_gene	mRNA	5.45	6	4.01	7.34	11.68	10.84	9.95333	5.15333	GO:0006351;GO:0003700;GO:0003677	BP:transcription, DNA-templated;MF:transcription factor activity, sequence-specific DNA binding;MF:DNA binding;	------	------	------	------
DVB73_RS06750	tssJ	type VI secretion system lipoprotein TssJ	2.149	1.10369	6.30457075899E-5	0.000362290826714	yes	up	ref_gene	mRNA	3.68	3.6	2.86	8.2	7.48	8.95	8.21	3.38	------	------	------	------	------	------
DVB73_RS14255	DVB73_RS14255	AhpA/YtjB family protein	1.845	0.883885	6.38309178516E-5	0.000366373005629	no	up	ref_gene	mRNA	3.63	2.52	3.28	6.15	7.49	6.57	6.73667	3.14333	GO:0005886	CC:plasma membrane;	K07186	smp	------	------
DVB73_RS16795	yidC	membrane protein insertase YidC	1.533	0.616408	6.48220796187E-5	0.000371626348727	no	up	ref_gene	mRNA	34.44	31.47	28.96	53.4	64.05	49.36	55.6033	31.6233	GO:0015031;GO:0005886;GO:0032977	BP:protein transport;CC:plasma membrane;MF:membrane insertase activity;	K03217	yidC	map02024;map03070;map03060	Quorum sensing;Bacterial secretion system;Protein export
DVB73_RS22175	mutS	DNA mismatch repair protein MutS	1.68	0.748141	6.50260906052E-5	0.00037235992936	no	up	ref_gene	mRNA	4.8	3.69	3.57	7.66	8.79	6.63	7.69333	4.02	GO:0006298;GO:0030983;GO:0140664;GO:0005524;GO:0003684	BP:mismatch repair;MF:mismatched DNA binding;MF:old GO;MF:ATP binding;MF:damaged DNA binding;	K03555	mutS	map03430	Mismatch repair
DVB73_RS21750	DVB73_RS21750	hybrid sensor histidine kinase/response regulator	0.619	-0.691079	6.64734378266E-5	0.000380203214485	no	down	ref_gene	mRNA	18.24	25.41	12.03	9.45	15.71	13.75	12.97	18.56	GO:0016020;GO:0000155	CC:membrane;MF:phosphorelay sensor kinase activity;	K07677	rcsC	map02026;map02020	Biofilm formation - Escherichia coli;Two-component system
DVB73_RS09760	DVB73_RS09760	hypothetical protein	1.63	0.704975	6.78029570676E-5	0.000387355049945	no	up	ref_gene	mRNA	159.79	147.38	100.26	168.36	376.1	245.94	263.467	135.81	------	------	------	------	------	------
DVB73_RS10890	ttgA	toluene efflux RND transporter periplasmic adaptor subunit TtgA	1.391	0.475822	6.79580541729E-5	0.000387788616819	no	up	ref_gene	mRNA	117.03	126.85	85.47	136.99	213.48	174.86	175.11	109.783	GO:0042221;GO:0005886;GO:0022857	BP:response to chemical;CC:plasma membrane;MF:transmembrane transporter activity;	K03585	acrA	map01501;map01503	Cationic antimicrobial peptide (CAMP) resistance
DVB73_RS13445	tuf	elongation factor Tu	1.388	0.473119	6.89979299359E-5	0.000392745576051	no	up	ref_gene	mRNA	525.15	567.95	372.59	680.83	899.85	727.84	769.507	488.563	GO:0005737;GO:0097216;GO:0003746;GO:0003924;GO:0005525	CC:cytoplasm;MF:guanosine tetraphosphate binding;MF:translation elongation factor activity;MF:GTPase activity;MF:GTP binding;	K02358	tuf	map04626	Plant-pathogen interaction
DVB73_RS13100	ribA	GTP cyclohydrolase II	1.531	0.61411	6.90019896771E-5	0.000392745576051	no	up	ref_gene	mRNA	99.14	116.6	72.47	116.43	225.44	171.42	171.097	96.07	GO:0009231;GO:0003935;GO:0008270;GO:0005525	BP:riboflavin biosynthetic process;MF:GTP cyclohydrolase II activity;MF:zinc ion binding;MF:GTP binding;	K01497	ribA	map02024;map00740;map00790	Quorum sensing;Riboflavin metabolism;Folate biosynthesis
DVB73_RS08580	DVB73_RS08580	IS110 family transposase	0.641	-0.64084	7.20525066095E-5	0.000409244863527	no	down	ref_gene	mRNA	399.24	449.02	289.32	178.26	354.67	312.32	281.75	379.193	GO:0006313;GO:0004803;GO:0003677	BP:transposition, DNA-mediated;MF:transposase activity;MF:DNA binding;	K07486	------	------	------
DVB73_RS10925	pcaD	3-oxoadipate enol-lactonase	0.431	-1.21442	7.47646559556E-5	0.000424157306557	yes	down	ref_gene	mRNA	3.88	5.35	3.74	2.03	3.11	1.33	2.15667	4.32333	GO:0042952;GO:0047570	BP:beta-ketoadipate pathway;MF:3-oxoadipate enol-lactonase activity;	K01055	pcaD	map00362	Benzoate degradation
DVB73_RS12020	pcaG	protocatechuate 3%2C4-dioxygenase subunit alpha	0.375	-1.41406	7.74729670931E-5	0.000439013480194	yes	down	ref_gene	mRNA	4.7	7.67	2.96	1.32	3.1	2.23	2.21667	5.11	GO:0019439;GO:0008199;GO:0018578	BP:aromatic compound catabolic process;MF:ferric iron binding;MF:protocatechuate 3,4-dioxygenase activity;	K00448	pcaG	map00362;map00624	Benzoate degradation;Polycyclic aromatic hydrocarbon degradation
DVB73_RS13425	rplW	50S ribosomal protein L23	1.465	0.550923	7.78240808998E-5	0.000440493294896	no	up	ref_gene	mRNA	539.01	516.42	450.3	772.73	996.85	798.1	855.893	501.91	GO:0006412;GO:1990904;GO:0005840;GO:0003735;GO:0019843	BP:translation;CC:ribonucleoprotein complex;CC:ribosome;MF:structural constituent of ribosome;MF:rRNA binding;	K02892	rplW	map03010	Ribosome
DVB73_RS25480	DVB73_RS25480	fatty acid cis/trans isomerase	1.436	0.521936	7.83661518244E-5	0.000443049283294	no	up	ref_gene	mRNA	13.04	12.54	9.58	16.72	20.23	20.42	19.1233	11.72	GO:0046872;GO:0016853;GO:0020037;GO:0009055	MF:metal ion binding;MF:isomerase activity;MF:heme binding;MF:electron carrier activity;	------	------	------	------
DVB73_RS22140	ispF	2-C-methyl-D-erythritol 2%2C4-cyclodiphosphate synthase	1.712	0.776019	7.90348798213E-5	0.000446314615461	no	up	ref_gene	mRNA	17.72	16.92	10.72	27.53	31.57	28.89	29.33	15.12	GO:0019288;GO:0016114;GO:0046872;GO:0008685	BP:isopentenyl diphosphate biosynthetic process, methylerythritol 4-phosphate pathway;BP:terpenoid biosynthetic process;MF:metal ion binding;MF:2-C-methyl-D-erythritol 2,4-cyclodiphosphate synthase activity;	K01770	ispF	map00900	Terpenoid backbone biosynthesis
DVB73_RS17330	DVB73_RS17330	gamma-glutamyl-gamma-aminobutyrate hydrolase family protein	2.384	1.2532	8.13067920385E-5	0.000458615269379	yes	up	ref_gene	mRNA	5.52	3.53	4.61	16.51	11.76	8.25	12.1733	4.55333	GO:0006541;GO:0016740;GO:0016811	BP:glutamine metabolic process;MF:transferase activity;MF:hydrolase activity, acting on carbon-nitroge;	K07010	------	------	------
DVB73_RS13015	DVB73_RS13015	GNAT family N-acetyltransferase	0.668	-0.582345	8.27165790153E-5	0.000466030346213	no	down	ref_gene	mRNA	89.83	94.52	61.26	56.85	69.03	61.1	62.3267	81.87	GO:0016747	MF:transferase activity, transferring acyl groups other than amino-acyl groups;	------	------	------	------
DVB73_RS20055	DVB73_RS20055	DUF3565 domain-containing protein	0.66	-0.599559	8.3782713352E-5	0.000470953116614	no	down	ref_gene	mRNA	30.76	35.83	28.68	21.43	25.3	25.41	24.0467	31.7567	------	------	------	------	------	------
DVB73_RS02000	DVB73_RS02000	type 1 glutamine amidotransferase	1.823	0.866697	8.40211629984E-5	0.000471751850964	no	up	ref_gene	mRNA	171.8	122.25	141.81	331.52	361.16	221.53	304.737	145.287	GO:0006541;GO:0016740;GO:0016811	BP:glutamine metabolic process;MF:transferase activity;MF:hydrolase activity, acting on carbon-nitroge;	K07010	------	------	------
DVB73_RS13825	cobJ	precorrin-3B C(17)-methyltransferase	1.917	0.938895	8.42923574979E-5	0.000472732396689	no	up	ref_gene	mRNA	0.94	1.14	0.94	1.81	2.71	2.17	2.23	1.00667	GO:0009236;GO:0032259;GO:0008168	BP:cobalamin biosynthetic process;BP:methylation;MF:methyltransferase activity;	K13541	cbiGH-cobJ	map00860	Porphyrin metabolism
DVB73_RS23690	fleN	flagellar synthesis regulator FleN	0.674	-0.569761	8.48369038605E-5	0.000475241969452	no	down	ref_gene	mRNA	39.58	35	27.39	22.86	29.38	26.29	26.1767	33.99	GO:0005524	MF:ATP binding;	K04562	flhG	------	------
DVB73_RS19900	DVB73_RS19900	hypoxanthine-guanine phosphoribosyltransferase	1.546	0.628137	8.51077846347E-5	0.000476214529796	no	up	ref_gene	mRNA	15.35	17.3	11.92	25.17	29.41	23.5	26.0267	14.8567	GO:0004422;GO:0052657	MF:hypoxanthine phosphoribosyltransferase activity;MF:guanine phosphoribosyltransferase activity;	K00760	hprT	map01232;map00983;map00230	Nucleotide metabolism;Drug metabolism - other enzymes;Purine metabolism
DVB73_RS17465	DVB73_RS17465	cupin domain-containing protein	1.481	0.567019	8.63850882281E-5	0.000482809808179	no	up	ref_gene	mRNA	57	51.58	39.85	61.91	105.48	88.16	85.1833	49.4767	GO:0009058;GO:0003677	BP:biosynthetic process;MF:DNA binding;	------	------	------	------
DVB73_RS21985	dapD	2%2C3%2C4%2C5-tetrahydropyridine-2%2C6-dicarboxylate N-succinyltransferase	1.509	0.593618	8.82930880464E-5	0.000492911013769	no	up	ref_gene	mRNA	48.88	37.5	30.87	55.94	79.54	67.52	67.6667	39.0833	GO:0009089;GO:0019877;GO:0005737;GO:0000287;GO:0008666	BP:lysine biosynthetic process via diaminopimelate;BP:diaminopimelate biosynthetic process;CC:cytoplasm;MF:magnesium ion binding;MF:2,3,4,5-tetrahydropyridine-2,6-dicarboxylate N-succinyltransferase activity;	K00674	dapD	map00300	Lysine biosynthesis
DVB73_RS02725	clsB	cardiolipin synthase ClsB	0.497	-1.00939	8.9171109492E-5	0.00049724573129	yes	down	ref_gene	mRNA	3.25	3.3	2.04	1.3	1.94	1.61	1.61667	2.86333	GO:0032049;GO:0005886;GO:0008808	BP:cardiolipin biosynthetic process;CC:plasma membrane;MF:cardiolipin synthase activity;	K06131	clsA_B	map00564	Glycerophospholipid metabolism
DVB73_RS14090	rpsR	30S ribosomal protein S18	1.581	0.660958	9.03731244534E-5	0.000503375218799	no	up	ref_gene	mRNA	508.07	430.6	357.7	746.57	983.49	661.18	797.08	432.123	GO:0006412;GO:1990904;GO:0005840;GO:0003735;GO:0019843	BP:translation;CC:ribonucleoprotein complex;CC:ribosome;MF:structural constituent of ribosome;MF:rRNA binding;	K02963	rpsR	map03010	Ribosome
DVB73_RS10600	DVB73_RS10600	hypothetical protein	2.005	1.00363	9.10417802056E-5	0.000506523358962	yes	up	ref_gene	mRNA	1.68	1.85	1.36	2.71	5.18	3.53	3.80667	1.63	------	------	------	------	------	------
DVB73_RS03600	DVB73_RS03600	aldehyde dehydrogenase family protein	1.51	0.594711	9.12093446303E-5	0.000506879626913	no	up	ref_gene	mRNA	16.06	19.77	12.05	19.7	35.31	28.09	27.7	15.96	GO:0071704;GO:0016620	BP:organic substance metabolic process;MF:oxidoreductase activity, acting on the aldehyde or oxo group of donors, NAD or NADP as acceptor;	K00131	gapN	map00010;map00030	Glycolysis / Gluconeogenesis;Pentose phosphate pathway
DVB73_RS24720	DVB73_RS24720	DMT family transporter	0.481	-1.05731	9.18143632962E-5	0.000509346411233	yes	down	ref_gene	mRNA	3.54	4.35	2.51	1.39	2.33	2.01	1.91	3.46667	GO:0016020	CC:membrane;	------	------	------	------
DVB73_RS20955	DVB73_RS20955	ABC transporter substrate-binding protein	0.394	-1.34519	9.18612910782E-5	0.000509346411233	yes	down	ref_gene	mRNA	1.81	2.2	0.75	0.72	0.83	0.51	0.686667	1.58667	GO:0055085;GO:0043190;GO:0030288	BP:transmembrane transport;CC:ATP-binding cassett;CC:outer membrane-bounded periplasmic space;	K12368	dppA	map02030;map02010	Bacterial chemotaxis;ABC transporters
DVB73_RS00615	DVB73_RS00615	HlyD family efflux transporter periplasmic adaptor subunit	0.512	-0.964447	9.19823341448E-5	0.000509440619879	no	down	ref_gene	mRNA	1.95	2.25	1.18	0.88	1.03	1.18	1.03	1.79333	GO:0016020	CC:membrane;	K16922	yydH	------	------
DVB73_RS22885	DVB73_RS22885	FAD-binding oxidoreductase	0.542	-0.884833	9.40263592096E-5	0.000520172943153	no	down	ref_gene	mRNA	2.01	2.74	1.64	1.24	1.53	1.14	1.30333	2.13	GO:0016491	MF:oxidoreductase activity;	K09471	puuB	map00330	Arginine and proline metabolism
DVB73_RS08660	DVB73_RS08660	nucleoside deaminase	0.523	-0.936375	9.44393450972E-5	0.000521867983743	no	down	ref_gene	mRNA	44.16	65.55	23.38	15.48	31.08	31.67	26.0767	44.3633	GO:0016787;GO:0008270	MF:hydrolase activity;MF:zinc ion binding;	------	------	------	------
DVB73_RS06795	tssE	type VI secretion system baseplate subunit TssE	2.937	1.5543	9.52751303363E-5	0.000525892940391	yes	up	ref_gene	mRNA	1.34	2.23	2.33	5.66	9.37	5.84	6.95667	1.96667	------	------	K11905	------	------	------
DVB73_RS24970	DVB73_RS24970	lysoplasmalogenase	1.753	0.810153	9.65138511725E-5	0.000532130422681	no	up	ref_gene	mRNA	9.44	10.45	6.81	11.45	19.17	23.32	17.98	8.9	GO:0016020	CC:membrane;	K18575	------	map00565	Ether lipid metabolism
DVB73_RS17705	argH	argininosuccinate lyase	1.398	0.483224	9.66894314947E-5	0.00053249882632	no	up	ref_gene	mRNA	18.68	20.23	14.3	23.89	33.87	27.25	28.3367	17.7367	GO:0042450;GO:0005737;GO:0004056	BP:arginine biosynthetic process via ornithine;CC:cytoplasm;MF:argininosuccinate lyase activity;	K01755	argH	map00220;map00250	Arginine biosynthesis;Alanine, aspartate and glutamate metabolism
DVB73_RS16495	ctaD	cytochrome c oxidase subunit I	0.598	-0.742835	9.73725428634E-5	0.0005356583931	no	down	ref_gene	mRNA	12.82	18.94	8.85	6.54	11.42	9.55	9.17	13.5367	GO:0015990;GO:0006119;GO:0045277;GO:0005886;GO:0004129;GO:0020037;GO:0046872	BP:electron transport coupled proton transport;BP:oxidative phosphorylation;CC:respiratory chain complex IV;CC:plasma membrane;MF:cytochrome-c oxidase activity;MF:heme binding;MF:metal ion binding;	K02274	coxA	map00190	Oxidative phosphorylation
DVB73_RS13635	DVB73_RS13635	heavy metal translocating P-type ATPase	1.539	0.621824	9.76894482329E-5	0.000536798584229	no	up	ref_gene	mRNA	16.18	17.51	11.59	18.77	36.67	25.11	26.85	15.0933	GO:0006825;GO:0005886;GO:0019829;GO:0016887;GO:0015662;GO:0005507;GO:0005524	BP:copper ion transport;CC:plasma membrane;MF:cation-transporting ATPase activity;MF:ATPase activity;MF:ATPase activity, coupled to transmembrane movement of ions, phosphorylative mechanism;MF:copper ion binding;MF:ATP binding;	K17686	copA	map04978;map04016;map01524	Mineral absorption;MAPK signaling pathway - plant;Platinum drug resistance
DVB73_RS03075	DVB73_RS03075	type VI secretion system Vgr family protein	1.548	0.630105	9.91457719643E-5	0.000544190246118	no	up	ref_gene	mRNA	21.59	28.34	14.17	27.93	43.55	40.57	37.35	21.3667	------	------	K11904	vgrG	map03070	Bacterial secretion system
DVB73_RS01485	DVB73_RS01485	FAD-dependent oxidoreductase	1.835	0.875734	9.96545484414E-5	0.000546370290223	no	up	ref_gene	mRNA	1.28	1.35	0.89	2.29	2.59	2.4	2.42667	1.17333	GO:0016491;GO:0010181	MF:oxidoreductase activity;MF:FMN binding;	------	------	------	------
DVB73_RS23020	DVB73_RS23020	HlyD family type I secretion periplasmic adaptor subunit	0.67	-0.577315	0.000101386389231	0.000555099826836	no	down	ref_gene	mRNA	19.09	23.94	13.81	11.65	15.43	15.95	14.3433	18.9467	GO:0009306;GO:0005886	BP:protein secretion;CC:plasma membrane;	K12542	lapC	------	------
DVB73_RS12335	infB	translation initiation factor IF-2	1.414	0.4998	0.000101473518182	0.000555099826836	no	up	ref_gene	mRNA	79.75	78.94	62.29	108.8	139.75	108.13	118.893	73.66	GO:0005737;GO:0003743;GO:0003924;GO:0005525	CC:cytoplasm;MF:translation initiation factor activity;MF:GTPase activity;MF:GTP binding;	K02519	infB	------	------
DVB73_RS20500	hisS	histidine--tRNA ligase	1.443	0.528899	0.000101787954488	0.000556198465593	no	up	ref_gene	mRNA	27.94	25.78	22.73	36.66	47.5	42.71	42.29	25.4833	GO:0006427;GO:0005737;GO:0004821;GO:0005524	BP:histidyl-tRNA aminoacylation;CC:cytoplasm;MF:histidine-tRNA ligase activity;MF:ATP binding;	K01892	hisS	map00970	Aminoacyl-tRNA biosynthesis
DVB73_RS12250	DVB73_RS12250	sigma-54 dependent transcriptional regulator	0.723	-0.468126	0.000103455218695	0.000564283565291	no	down	ref_gene	mRNA	43	45.53	33.6	27.1	38.59	35.55	33.7467	40.71	GO:0000160;GO:0006355;GO:0016887;GO:0005524;GO:0003677	BP:phosphorelay signal transduction system;BP:regulation of transcription, DNA-templated;MF:ATPase activity;MF:ATP binding;MF:DNA binding;	K07713	zraR	map02020	Two-component system
DVB73_RS21125	lptA	lipopolysaccharide transport periplasmic protein LptA	1.448	0.534365	0.000103498088568	0.000564283565291	no	up	ref_gene	mRNA	68.34	75.75	55.79	86.09	143.2	108.78	112.69	66.6267	GO:0015920;GO:0043165;GO:0042597;GO:0001530	BP:lipopolysaccharide transport;BP:Gram-negative-bacterium-type cell outer membrane assembly;CC:periplasmic space;MF:lipopolysaccharide binding;	K09774	lptA	------	------
DVB73_RS24115	ccoO	cytochrome-c oxidase%2C cbb3-type subunit II	0.651	-0.620334	0.000103633087763	0.00056439109865	no	down	ref_gene	mRNA	86.23	111.57	59.69	47.1	74.38	70.05	63.8433	85.83	GO:0016020;GO:0046872;GO:0020037;GO:0009055	CC:membrane;MF:metal ion binding;MF:heme binding;MF:electron carrier activity;	K00405	ccoO	map00190;map02020	Oxidative phosphorylation;Two-component system
DVB73_RS06255	DVB73_RS06255	ATP-binding protein	0.664	-0.591749	0.000105554537218	0.000574216682465	no	down	ref_gene	mRNA	6.26	6.05	4.59	3.5	4.95	4.38	4.27667	5.63333	GO:0009584;GO:0006355;GO:0000155;GO:0009881	BP:detection of visible light;BP:regulation of transcription, DNA-templated;MF:phosphorelay sensor kinase activity;MF:photoreceptor activity;	K11354	cph1	map02020	Two-component system
DVB73_RS01230	DVB73_RS01230	LysR substrate-binding domain-containing protein	1.528	0.61204	0.000106926382952	0.000581033930004	no	up	ref_gene	mRNA	7.06	7.09	5.34	9.01	14.13	11.18	11.44	6.49667	GO:0006351;GO:0003700;GO:0003677	BP:transcription, DNA-templated;MF:transcription factor activity, sequence-specific DNA binding;MF:DNA binding;	K18297	mexT	------	------
DVB73_RS15070	DVB73_RS15070	ParA family protein	0.694	-0.526297	0.000108282783048	0.000587752223729	no	down	ref_gene	mRNA	63.46	56.77	45.86	37.91	51.66	42.92	44.1633	55.3633	------	------	K03496	parA	------	------
DVB73_RS12025	pcaH	protocatechuate 3%2C4-dioxygenase subunit beta	0.461	-1.11566	0.000109043602805	0.000591226444447	yes	down	ref_gene	mRNA	6.29	5.39	3.15	1.85	3.22	2.75	2.60667	4.94333	GO:0019619;GO:0008199;GO:0018578	BP:3,4-dihydroxybenzoate catabolic process;MF:ferric iron binding;MF:protocatechuate 3,4-dioxygenase activity;	K00449	pcaH	map00362;map00624	Benzoate degradation;Polycyclic aromatic hydrocarbon degradation
DVB73_RS10020	DVB73_RS10020	outer membrane beta-barrel protein	0.595	-0.749985	0.000110357975267	0.000597690981094	no	down	ref_gene	mRNA	2265.19	2788.15	1348.45	877.59	1804.3	1696.01	1459.3	2133.93	------	------	------	------	------	------
DVB73_RS01550	DVB73_RS01550	2-hydroxychromene-2-carboxylate isomerase	0.551	-0.859265	0.000111762326396	0.000604124343979	no	down	ref_gene	mRNA	6.28	7.55	4.5	3.51	3.81	4.05	3.79	6.11	GO:1901170;GO:0018845;GO:0016491	BP:naphthalene catabolic process;MF:2-hydroxychromene-2-carboxylate isomerase activity;MF:oxidoreductase activity;	------	------	------	------
DVB73_RS03010	DVB73_RS03010	FtsX-like permease family protein	0.374	-1.41741	0.000111792617575	0.000604124343979	yes	down	ref_gene	mRNA	0.58	0.89	0.47	0.22	0.35	0.26	0.276667	0.646667	GO:0005886	CC:plasma membrane;	K02004	------	------	------
DVB73_RS09465	DVB73_RS09465	DMT family transporter	0.651	-0.61822	0.000112753649656	0.000608645941252	no	down	ref_gene	mRNA	12.73	12.97	8.99	7.14	9.71	8.92	8.59	11.5633	GO:0016020	CC:membrane;	------	------	------	------
DVB73_RS06465	DVB73_RS06465	hypothetical protein	1.446	0.5322	0.000115006278469	0.000620121959674	no	up	ref_gene	mRNA	134.37	140.69	108.36	157.41	281.21	215.34	217.987	127.807	------	------	------	------	------	------
DVB73_RS15640	DVB73_RS15640	SdiA-regulated domain-containing protein	1.555	0.636677	0.000115727156866	0.000623322508269	no	up	ref_gene	mRNA	8.44	9.13	6.96	12.22	17.23	14.43	14.6267	8.17667	------	------	------	------	------	------
DVB73_RS19295	rluD	23S rRNA pseudouridine(1911/1915/1917) synthase RluD	1.418	0.504301	0.000116549312633	0.000627060917199	no	up	ref_gene	mRNA	63.06	62.27	47.74	72.06	119.22	92.98	94.7533	57.69	GO:0000455;GO:0120159;GO:0003723	BP:enzyme-directed rRNA pseudouridine synthesis;MF:rRNA pseudouridine synthase activity;MF:RNA binding;	K06180	rluD	------	------
DVB73_RS14055	nadE	ammonia-dependent NAD(+) synthetase	1.523	0.607248	0.000116752620108	0.000627465233865	no	up	ref_gene	mRNA	11.92	14.89	10.29	18.64	24.19	21.84	21.5567	12.3667	GO:0009435;GO:0005737;GO:0046872;GO:0004359;GO:0008795;GO:0003952;GO:0005524	BP:NAD biosynthetic process;CC:cytoplasm;MF:metal ion binding;MF:glutaminase activity;MF:NAD+ synthase activity;MF:NAD+ synthas;MF:ATP binding;	K01916	nadE	map00760	Nicotinate and nicotinamide metabolism
DVB73_RS09305	wecB	UDP-N-acetylglucosamine 2-epimerase (non-hydrolyzing)	1.564	0.644826	0.000118533592668	0.000636338234323	no	up	ref_gene	mRNA	27.67	25.19	26.94	39.68	60.82	46.1	48.8667	26.6	GO:0008761	MF:UDP-N-acetylglucosamine 2-epimerase activity;	K01791	wecB	map00520;map00541;map01250;map02020;map05111	Amino sugar and nucleotide sugar metabolism;O-Antigen nucleotide sugar biosynthesis;Biosynthesis of nucleotide sugars;Two-component system;Biofilm formation - Vibrio cholerae
DVB73_RS05115	DVB73_RS05115	enoyl-CoA hydratase-related protein	0.528	-0.922003	0.000119684127021	0.000641811046985	no	down	ref_gene	mRNA	8.3	10.37	4.91	3.29	5.04	5.75	4.69333	7.86	GO:0003824;GO:0016853	MF:catalytic activity;MF:isomerase activity;	K15866	paaG	map00360	Phenylalanine metabolism
DVB73_RS18620	DVB73_RS18620	FecR family protein	0.56	-0.835653	0.000121327510142	0.000649911914285	no	down	ref_gene	mRNA	10.93	10.67	9.36	7.43	6.76	5.41	6.53333	10.32	GO:0016020	CC:membrane;	K07165	fecR	map02020	Two-component system
DVB73_RS11365	DVB73_RS11365	penicillin-binding protein 2	1.438	0.524426	0.000121483857882	0.000650038216599	no	up	ref_gene	mRNA	30.4	29.65	23	42.54	46.62	46.1	45.0867	27.6833	GO:0000917;GO:0043093;GO:0071555;GO:0008360;GO:0009252;GO:0006508;GO:0005886;GO:0008955;GO:0008658;GO:0009002	BP:barrier septum assembly;BP:FtsZ-dependent cytokinesis;BP:cell wall organization;BP:regulation of cell shape;BP:peptidoglycan biosynthetic process;BP:proteolysis;CC:plasma membrane;MF:peptidoglycan glycosyltransferase activity;MF:penicillin binding;MF:serine-type D-Ala-D-Ala carboxypeptidase activity;	K03587	ftsI	map00550;map01501	Peptidoglycan biosynthesis;beta-Lactam resistance
DVB73_RS09615	DVB73_RS09615	ABC transporter substrate-binding protein	0.573	-0.802281	0.000121711176095	0.000650543578777	no	down	ref_gene	mRNA	46.97	68.8	28.37	20.6	35.38	37.09	31.0233	48.0467	------	------	K02055	------	map02024	Quorum sensing
DVB73_RS25735	DVB73_RS25735	hypothetical protein	1.611	0.687776	0.00012275733872	0.0006554197714	no	up	ref_gene	mRNA	472.62	406.05	395.58	558.14	980.62	982.88	840.547	424.75	------	------	------	------	------	------
DVB73_RS00215	DVB73_RS00215	acyl-CoA dehydrogenase family protein	1.545	0.627835	0.000126275229366	0.000673467889953	no	up	ref_gene	mRNA	10.39	10.14	6.58	13.77	19.45	14.42	15.88	9.03667	GO:0016627;GO:0050660	MF:oxidoreductase activity, acting on the CH-CH group of donors;MF:flavin adenine dinucleotide binding;	------	------	------	------
DVB73_RS16450	DVB73_RS16450	MetQ/NlpA family ABC transporter substrate-binding protein	1.765	0.819362	0.00012845591156	0.000684352712726	no	up	ref_gene	mRNA	16.49	16.33	15.38	36.93	34.05	25.52	32.1667	16.0667	GO:0016020	CC:membrane;	K02073	metQ	map02010	ABC transporters
DVB73_RS05720	DVB73_RS05720	MFS transporter	0.497	-1.00788	0.000128830654116	0.000685603133209	yes	down	ref_gene	mRNA	2.53	2.92	2.12	1.08	1.95	1.34	1.45667	2.52333	GO:0016020;GO:0022857	CC:membrane;MF:transmembrane transporter activity;	K26602	yihN	------	------
DVB73_RS11410	DVB73_RS11410	BON domain-containing protein	1.619	0.695466	0.000131629758907	0.000699738653211	no	up	ref_gene	mRNA	22.48	16.13	16.52	29.47	39.62	34.32	34.47	18.3767	------	------	------	------	------	------
DVB73_RS24505	kdpA	potassium-transporting ATPase subunit KdpA	4.704	2.23402	0.000134018948321	0.000711666779806	yes	up	ref_gene	mRNA	0.36	0.17	0.06	1.3	1.42	0.3	1.00667	0.196667	GO:0005886;GO:0016787;GO:0030955;GO:0008556	CC:plasma membrane;MF:hydrolase activity;MF:potassium ion binding;MF:potassium-transporting ATPase activity;	K01546	kdpA	map02020	Two-component system
DVB73_RS02040	DVB73_RS02040	amino acid aminotransferase	0.73	-0.453478	0.000136931173085	0.000726343470664	no	down	ref_gene	mRNA	85.72	88.93	60.95	56.19	76.29	63.44	65.3067	78.5333	GO:0009058;GO:0006520;GO:0008483;GO:0030170	BP:biosynthetic process;BP:cellular amino acid metabolic process;MF:transaminase activity;MF:pyridoxal phosphate binding;	K00832	tyrB	map00270;map00950;map00360;map00350;map00960;map00400;map00401	Cysteine and methionine metabolism;Isoquinoline alkaloid biosynthesis;Phenylalanine metabolism;Tyrosine metabolism;Tropane, piperidine and pyridine alkaloid biosynthesis;Phenylalanine, tyrosine and tryptophan biosynthesis;Novobiocin biosynthesis
DVB73_RS10655	rnc	ribonuclease III	1.546	0.628376	0.000137881857603	0.00073059477795	no	up	ref_gene	mRNA	17.3	14.24	12.56	23.79	28.34	25.78	25.97	14.7	GO:0008033;GO:0006364;GO:0006397;GO:0005737;GO:0004525;GO:0019843;GO:0046872	BP:tRNA processing;BP:rRNA processing;BP:mRNA processing;CC:cytoplasm;MF:ribonuclease III activity;MF:rRNA binding;MF:metal ion binding;	K03685	rnc	map05205;map03008	Proteoglycans in cancer;Ribosome biogenesis in eukaryotes
DVB73_RS22385	tolA	cell envelope integrity protein TolA	1.428	0.514277	0.000139694667086	0.000739400097356	no	up	ref_gene	mRNA	95.89	85.98	71.56	109.72	175.32	134.54	139.86	84.4767	GO:0043213;GO:0016020;GO:0019534	BP:bacteriocin transport;CC:membrane;MF:toxin transporter activity;	K03646	tolA	------	------
DVB73_RS18515	DVB73_RS18515	ATP-dependent zinc protease	1.561	0.642228	0.000141659891172	0.000748992253974	no	up	ref_gene	mRNA	54.17	42.9	41.57	62.21	112.03	80.54	84.9267	46.2133	------	------	------	------	------	------
DVB73_RS24920	nuoK	NADH-quinone oxidoreductase subunit NuoK	0.525	-0.928264	0.000143549731487	0.000758165572123	no	down	ref_gene	mRNA	40.25	51.52	31.06	19.58	31.26	24.86	25.2333	40.9433	GO:0042773;GO:0005886;GO:0048038;GO:0050136	BP:ATP synthesis coupled electron transport;CC:plasma membrane;MF:quinone binding;MF:NADH dehydrogenas;	K00340	nuoK	map00190	Oxidative phosphorylation
DVB73_RS11160	DVB73_RS11160	imelysin family protein	1.645	0.718359	0.000144429927871	0.000761992378077	no	up	ref_gene	mRNA	6.01	5.05	4.16	8.74	11.08	8.75	9.52333	5.07333	------	------	K07338	------	------	------
DVB73_RS11320	DVB73_RS11320	cell division protein FtsQ/DivIB	1.523	0.606961	0.000147294993605	0.000776271570172	no	up	ref_gene	mRNA	14.82	16.95	10.62	18.73	27.12	27.93	24.5933	14.13	GO:0090529;GO:0043093;GO:0032153;GO:0005886	BP:cell septum assembly;BP:FtsZ-dependent cytokinesis;CC:cell division site;CC:plasma membrane;	K03589	ftsQ	map04112	Cell cycle - Caulobacter
DVB73_RS24905	nuoN	NADH-quinone oxidoreductase subunit NuoN	0.683	-0.550781	0.000148885855223	0.000783811986206	no	down	ref_gene	mRNA	19.01	19.14	11.95	11.13	14.71	12.82	12.8867	16.7	GO:0042773;GO:0005886;GO:0008137;GO:0048038	BP:ATP synthesis coupled electron transport;CC:plasma membrane;MF:NADH dehydrogenas;MF:quinone binding;	K00343	nuoN	map00190	Oxidative phosphorylation
DVB73_RS22130	DVB73_RS22130	S-(hydroxymethyl)glutathione dehydrogenase/class III alcohol dehydrogenase	0.649	-0.622954	0.000149464733364	0.000786014322825	no	down	ref_gene	mRNA	32.26	40.5	24.22	16.28	28.51	27.54	24.11	32.3267	GO:0006069;GO:0106322;GO:0008270;GO:0051903;GO:0106321	BP:ethanol oxidation;BP:old GO;MF:zinc ion binding;MF:S;MF:old GO;	K00121	frmA	map00071;map00980;map00626;map00625;map00620;map00680;map00010;map00830;map00350;map04936;map00982	Fatty acid degradation;Metabolism of xenobiotics by cytochrome P450;Naphthalene degradation;Chloroalkane and chloroalkene degradation;Pyruvate metabolism;Methane metabolism;Glycolysis / Gluconeogenesis;Retinol metabolism;Tyrosine metabolism;Alcoholic liver disease;Drug metabolism - cytochrome P450
DVB73_RS25775	DVB73_RS25775	hypothetical protein	1.563	0.644258	0.000150181354977	0.00078876078236	no	up	ref_gene	mRNA	22.72	21.3	15.21	23.91	47.53	36.27	35.9033	19.7433	------	------	------	------	------	------
DVB73_RS00605	DVB73_RS00605	TolC family protein	0.692	-0.531268	0.000150388659832	0.00078876078236	no	down	ref_gene	mRNA	23.38	27.62	19.69	14.57	20.18	21.26	18.67	23.5633	GO:0015562	MF:efflux transmembrane transporter activity;	K12340	tolC	map03070;map01501;map01503;map02020;map04626;map05133	Cationic antimicrobial peptide (CAMP) resistance;Two-component system;Plant-pathogen interaction;Pertussis
DVB73_RS15190	DVB73_RS15190	C40 family peptidase	1.562	0.64328	0.000150470296308	0.00078876078236	no	up	ref_gene	mRNA	56.09	53.5	48.63	63.89	129.3	99.88	97.69	52.74	GO:0016787	MF:hydrolase activity;	------	------	------	------
DVB73_RS20980	DVB73_RS20980	AEC family transporter	1.929	0.948148	0.000153814011806	0.000805426098182	no	up	ref_gene	mRNA	2.07	2.47	1.41	3.72	5.55	3.83	4.36667	1.98333	GO:0055085;GO:0005886	BP:transmembrane transport;CC:plasma membrane;	K24180	mleP	------	------
DVB73_RS03680	mobA	molybdenum cofactor guanylyltransferase MobA	1.643	0.716597	0.000156206531544	0.000817080318844	no	up	ref_gene	mRNA	7.64	8.1	8.3	12.56	17.94	15.74	15.4133	8.01333	GO:0006777;GO:0005737;GO:0061603;GO:0046872;GO:0005525	BP:Mo-molybdopterin cofactor biosynthetic process;CC:cytoplasm;MF:molybdenum cofactor guanylyltransferase activity;MF:metal ion binding;MF:GTP binding;	K03752	mobA	map00790	Folate biosynthesis
DVB73_RS01145	DVB73_RS01145	tellurite resistance TerB family protein	0.624	-0.679677	0.000157143061853	0.000821101847204	no	down	ref_gene	mRNA	79.14	107.78	53.63	38.58	66.93	65.81	57.1067	80.1833	------	------	------	------	------	------
DVB73_RS11180	DVB73_RS11180	hypothetical protein	0.523	-0.933974	0.000157793992007	0.000823624077685	no	down	ref_gene	mRNA	186.24	213.59	201.73	142.56	92.07	119.71	118.113	200.52	------	------	------	------	------	------
DVB73_RS22730	DVB73_RS22730	5-oxoprolinase subunit PxpA	2.688	1.42652	0.000159779058986	0.000833097202122	yes	up	ref_gene	mRNA	0.83	2.23	0.63	2.87	4.34	4.02	3.74333	1.23	GO:0005975;GO:0017168;GO:0005524	BP:carbohydrate metabolic process;MF:5-oxoprolinas;MF:ATP binding;	K07160	pxpA	map00480	Glutathione metabolism
DVB73_RS03615	ilvA	threonine ammonia-lyase%2C biosynthetic	0.57	-0.810793	0.000160208985489	0.000834450205272	no	down	ref_gene	mRNA	12.54	15.17	8.48	8.94	7.78	5.94	7.55333	12.0633	GO:0009097;GO:0004794;GO:0030170	BP:isoleucine biosynthetic process;MF:L-threonine ammonia-lyase activity;MF:pyridoxal phosphate binding;	K01754	ilvA	map00260;map00290	Glycine, serine and threonine metabolism;Valine, leucine and isoleucine biosynthesis
DVB73_RS05845	DVB73_RS05845	MbtH family protein	0.285	-1.81079	0.000164207357608	0.000854250474665	yes	down	ref_gene	mRNA	25.95	15.35	26.41	5.7	7.16	10.06	7.64	22.57	------	------	K05375	mbtH	map00261	Monobactam biosynthesis
DVB73_RS08670	DVB73_RS08670	DUF1285 domain-containing protein	0.643	-0.636601	0.000164359466326	0.000854250474665	no	down	ref_gene	mRNA	32.36	28.5	22.35	17.93	23.84	19.72	20.4967	27.7367	------	------	K09986	------	------	------
DVB73_RS11360	DVB73_RS11360	UDP-N-acetylmuramoyl-L-alanyl-D-glutamate--2%2C6-diaminopimelate ligase	1.391	0.475804	0.000165568126715	0.000858709267372	no	up	ref_gene	mRNA	29.96	31.06	20.82	36.13	46.98	46.03	43.0467	27.28	GO:0009252;GO:0071555;GO:0008360;GO:0051301;GO:0007049;GO:0005737;GO:0008765;GO:0000287;GO:0005524	BP:peptidoglycan biosynthetic process;BP:cell wall organization;BP:regulation of cell shape;BP:cell division;BP:cell cycle;CC:cytoplasm;MF:UDP-N-acetylmuramoylalanyl-D-glutamate-2,6-diaminopimelate ligase activity;MF:magnesium ion binding;MF:ATP binding;	K01928	murE	map00550;map00300	Peptidoglycan biosynthesis;Lysine biosynthesis
DVB73_RS11335	murG	undecaprenyldiphospho-muramoylpentapeptide beta-N-acetylglucosaminyltransferase	1.538	0.621459	0.000166233795603	0.000861249379124	no	up	ref_gene	mRNA	6.96	7.75	6.15	10.66	13.65	12.52	12.2767	6.95333	GO:0005975;GO:0071555;GO:0008360;GO:0007049;GO:0009252;GO:0030259;GO:0051301;GO:0005886;GO:0050511;GO:0051991	BP:carbohydrate metabolic process;BP:cell wall organization;BP:regulation of cell shape;BP:cell cycle;BP:peptidoglycan biosynthetic process;BP:lipid glycosylation;BP:cell division;CC:plasma membrane;MF:undecaprenyldiphospho-muramoylpentapeptide beta-N-acetylglucosaminyltransferase activity;MF:UDP-N-acetyl-D-glucosamin;	K02563	murG	map04112;map00550;map01502	Cell cycle - Caulobacter;Peptidoglycan biosynthesis;Vancomycin resistance
DVB73_RS03485	DVB73_RS03485	undecaprenyl-phosphate glucose phosphotransferase	1.461	0.546854	0.000167936974807	0.000869153730079	no	up	ref_gene	mRNA	62.84	73.03	46.22	73.47	110.68	119.21	101.12	60.6967	GO:0016020;GO:0016740	CC:membrane;MF:transferase activity;	------	------	------	------
DVB73_RS10155	DVB73_RS10155	hypothetical protein	0.555	-0.849742	0.000168261401662	0.000869913223375	no	down	ref_gene	mRNA	29.16	29.59	15.14	11.05	22.39	14.02	15.82	24.63	------	------	------	------	------	------
DVB73_RS20325	mnmH	tRNA 2-selenouridine(34) synthase MnmH	1.588	0.667602	0.000170332213613	0.000879690419673	no	up	ref_gene	mRNA	5.55	6.76	4.58	8.35	13.03	9.5	10.2933	5.63	GO:0002098;GO:0016765;GO:0043828	BP:tRNA wobble uridine modification;MF:transferase activity, transferring alkyl or ary;MF:tRNA 2-selenouridine synthase activity;	K06917	selU	------	------
DVB73_RS16240	DVB73_RS16240	DUF1127 domain-containing protein	1.686	0.753473	0.000171632101553	0.000885469725189	no	up	ref_gene	mRNA	9188.42	9338.52	5288.88	8580.7	19294.9	19569.8	15815.1	7938.61	------	------	------	------	------	------
DVB73_RS12075	mmsB	3-hydroxyisobutyrate dehydrogenase	0.68	-0.555992	0.000171883434078	0.000885832940257	no	down	ref_gene	mRNA	128.54	148.87	84.27	66.91	112.07	101.37	93.45	120.56	GO:0006574;GO:0051287;GO:0050661;GO:0008442	BP:valine catabolic process;MF:NAD binding;MF:NADP binding;MF:3-hydroxyisobutyrate dehydrogenase activity;	K00020	mmsB	map00280	Valine, leucine and isoleucine degradation
DVB73_RS13355	rplR	50S ribosomal protein L18	1.495	0.580175	0.000172685017604	0.000889028229431	no	up	ref_gene	mRNA	246.25	211.26	197.35	348.21	452.47	338.71	379.797	218.287	GO:0006412;GO:0005737;GO:0005840;GO:1990904;GO:0019843;GO:0003735	BP:translation;CC:cytoplasm;CC:ribosome;CC:ribonucleoprotein complex;MF:rRNA binding;MF:structural constituent of ribosome;	K02881	rplR	map03010	Ribosome
DVB73_RS24020	ligA	NAD-dependent DNA ligase LigA	0.667	-0.584818	0.000173282209045	0.000891165646516	no	down	ref_gene	mRNA	7.75	8.34	6.44	5.62	5.83	5.53	5.66	7.51	GO:0006260;GO:0006281;GO:0046872;GO:0003911;GO:0003677	BP:DNA replication;BP:DNA repair;MF:metal ion binding;MF:DNA ligas;MF:DNA binding;	K01972	ligA	map03430;map03410;map03420;map03030	Mismatch repair;Base excision repair;Nucleotide excision repair;DNA replication
DVB73_RS17405	rpmG	50S ribosomal protein L33	1.898	0.924376	0.000173692182123	0.000892336750972	no	up	ref_gene	mRNA	500.32	409.36	466.91	1093.58	1121	866.48	1027.02	458.863	GO:0006412;GO:0005737;GO:1990904;GO:0005840;GO:0003735	BP:translation;CC:cytoplasm;CC:ribonucleoprotein complex;CC:ribosome;MF:structural constituent of ribosome;	K02913	rpmG	map03010	Ribosome
DVB73_RS13665	DVB73_RS13665	MaoC/PaaZ C-terminal domain-containing protein	0.416	-1.26375	0.000175865029905	0.000902552606305	yes	down	ref_gene	mRNA	4.01	4.35	2.18	0.73	1.93	2.39	1.68333	3.51333	GO:0006633;GO:0005835;GO:0004312	BP:fatty acid biosynthetic process;CC:fatty acid synthase complex;MF:fatty acid synthase activity;	------	------	------	------
DVB73_RS24795	DVB73_RS24795	DUF883 family protein	0.658	-0.602937	0.000177168518438	0.00090734002748	no	down	ref_gene	mRNA	778.69	586.93	630.6	387.74	687.32	494.78	523.28	665.407	GO:0005886;GO:0043022	CC:plasma membrane;MF:ribosome binding;	------	------	------	------
DVB73_RS15845	argE	acetylornithine deacetylase	0.689	-0.537481	0.000183197142391	0.000936863620002	no	down	ref_gene	mRNA	27.83	25.68	18.08	14.72	22.99	18.81	18.84	23.8633	GO:0006526;GO:0005737;GO:0008777	BP:arginine biosynthetic process;CC:cytoplasm;MF:acetylornithine deacetylase activity;	K01438	argE	map00220	Arginine biosynthesis
DVB73_RS18155	DVB73_RS18155	aminotransferase	0.666	-0.586018	0.000183419725747	0.000936863620002	no	down	ref_gene	mRNA	4.83	5.71	3.53	3.26	3.88	3.4	3.51333	4.69	GO:0006807;GO:0071704;GO:0008483;GO:0030170	BP:nitrogen compound metabolic process;BP:organic substance metabolic process;MF:transaminase activity;MF:pyridoxal phosphate binding;	------	------	------	------
DVB73_RS25675	DVB73_RS25675	hypothetical protein	1.411	0.496466	0.000183507396156	0.000936863620002	no	up	ref_gene	mRNA	81.39	92.16	56.3	96.56	150.66	124.74	123.987	76.6167	------	------	------	------	------	------
DVB73_RS08125	DVB73_RS08125	hypothetical protein	1.96	0.971079	0.000191890910076	0.000978643641389	no	up	ref_gene	mRNA	2.31	2.63	1.96	4.37	5.73	5.42	5.17333	2.3	GO:0016020	CC:membrane;	------	------	------	------
DVB73_RS09865	DVB73_RS09865	NlpC/P60 family protein	1.487	0.572011	0.00019832332594	0.00100944979994	no	up	ref_gene	mRNA	117.83	109.96	86.14	122.89	240.69	184.06	182.547	104.643	GO:0016787	MF:hydrolase activity;	------	------	------	------
DVB73_RS14590	DVB73_RS14590	DEAD/DEAH box helicase	1.387	0.47234	0.000198343690266	0.00100944979994	no	up	ref_gene	mRNA	36.09	36.04	26.94	41.87	65.91	50.41	52.73	33.0233	GO:0042255;GO:0005737;GO:0016887;GO:0003724;GO:0003676;GO:0005524	BP:ribosome assembly;CC:cytoplasm;MF:ATPase activity;MF:RNA helicase activity;MF:nucleic acid binding;MF:ATP binding;	K11927	rhlE	map03018	RNA degradation
DVB73_RS23400	DVB73_RS23400	MFS transporter	0.656	-0.609199	0.000200037468249	0.00101701292269	no	down	ref_gene	mRNA	10.91	15	10.08	8.05	9.5	9.26	8.93667	11.9967	GO:0016020;GO:0022857	CC:membrane;MF:transmembrane transporter activity;	------	------	------	------
DVB73_RS19545	DVB73_RS19545	ATP-binding protein	0.696	-0.522128	0.000201246220246	0.00102209698582	no	down	ref_gene	mRNA	8.9	9.83	6.22	5.33	7.49	6.9	6.57333	8.31667	GO:0030163;GO:0006508;GO:0004176;GO:0004252;GO:0005524	BP:protein catabolic process;BP:proteolysis;MF:ATP-dependent peptidase activity;MF:serine-type endopeptidase activity;MF:ATP binding;	------	------	------	------
DVB73_RS10010	DVB73_RS10010	ATP-binding protein	0.668	-0.582342	0.000202231644927	0.00102603744411	no	down	ref_gene	mRNA	32.33	27.42	21.01	14.93	24.31	22.9	20.7133	26.92	GO:0016020;GO:0000155	CC:membrane;MF:phosphorelay sensor kinase activity;	K07637	phoQ	map02020;map01503	Cationic antimicrobial peptide (CAMP) resistance
DVB73_RS09925	rlmD	23S rRNA (uracil(1939)-C(5))-methyltransferase RlmD	1.493	0.578175	0.000204322288086	0.00103450043689	no	up	ref_gene	mRNA	7.51	7.87	6.43	11.23	13.73	12.27	12.41	7.27	GO:0005506;GO:0070041;GO:0051539;GO:0003723	MF:iron ion binding;MF:rRN;MF:4 iron, 4 sulfur cluster binding;MF:RNA binding;	K03215	rumA	------	------
DVB73_RS03065	DVB73_RS03065	DUF1795 domain-containing protein	1.642	0.71529	0.000205629720958	0.00104004453906	no	up	ref_gene	mRNA	14.48	17.21	13.47	23.22	32.7	30.74	28.8867	15.0533	------	------	------	------	------	------
DVB73_RS10055	DVB73_RS10055	ribonucleotide-diphosphate reductase subunit beta	1.344	0.426989	0.000210940066428	0.0010658024409	no	up	ref_gene	mRNA	86.33	93.76	62.92	100.65	140.43	131.15	124.077	81.0033	GO:0009263;GO:0006260;GO:0004748;GO:0046872	BP:deoxyribonucleotide biosynthetic process;BP:DNA replication;MF:ribonucleoside-diphosphate reductase activity, thioredoxin disulfide as acceptor;MF:metal ion binding;	K00526	nrdB	map00240;map01232;map00230	Pyrimidine metabolism;Nucleotide metabolism;Purine metabolism
DVB73_RS04500	DVB73_RS04500	hypothetical protein	1.632	0.706399	0.000214145176604	0.00108088122129	no	up	ref_gene	mRNA	24.64	31.85	19.7	39.28	51.32	52.9	47.8333	25.3967	------	------	------	------	------	------
DVB73_RS06020	DVB73_RS06020	FAD-binding oxidoreductase	0.741	-0.433046	0.000214495392541	0.00108153392573	no	down	ref_gene	mRNA	67.26	72.34	48.82	45.16	60.86	52.76	52.9267	62.8067	GO:0016491	MF:oxidoreductase activity;	------	------	------	------
DVB73_RS21320	DVB73_RS21320	sigma-54-dependent transcriptional regulator	1.581	0.660846	0.000216140454146	0.00108870747273	no	up	ref_gene	mRNA	3.12	4.06	2.43	4.78	6.35	6.13	5.75333	3.20333	GO:0019439;GO:0006355;GO:0016887;GO:0005524;GO:0003677	BP:aromatic compound catabolic process;BP:regulation of transcription, DNA-templated;MF:ATPase activity;MF:ATP binding;MF:DNA binding;	K03721	tyrR	------	------
DVB73_RS11255	DVB73_RS11255	YajQ family cyclic di-GMP-binding protein	0.687	-0.540882	0.000220528038608	0.00110922065299	no	down	ref_gene	mRNA	105	113	81.01	75.44	82.4	75.8	77.88	99.67	------	------	K09767	yajQ	------	------
DVB73_RS21990	DVB73_RS21990	ArsC family reductase	1.634	0.708116	0.000221098498945	0.00111025461624	no	up	ref_gene	mRNA	167.65	169.02	126.9	165.14	421.96	320.97	302.69	154.523	------	------	K00537	arsC	------	------
DVB73_RS03550	DVB73_RS03550	hypothetical protein	0.6	-0.735977	0.000222601633327	0.00111665737374	no	down	ref_gene	mRNA	5.6	5.68	3	2.15	3.98	3.62	3.25	4.76	GO:0016787	MF:hydrolase activity;	------	------	------	------
DVB73_RS09390	pheA	prephenate dehydratase	1.389	0.473528	0.000223912064852	0.00112208134034	no	up	ref_gene	mRNA	35.61	36.88	25.44	46.39	56.2	51.46	51.35	32.6433	GO:0009094;GO:0046417;GO:0005737;GO:0004664;GO:0004106	BP:L-phenylalanine biosynthetic process;BP:chorismate metabolic process;CC:cytoplasm;MF:prephenate dehydratase activity;MF:chorismate mutase activity;	K14170	pheA	map00400	Phenylalanine, tyrosine and tryptophan biosynthesis
DVB73_RS10740	DVB73_RS10740	tripartite tricarboxylate transporter permease	0.385	-1.37596	0.000225353570278	0.00112815038863	yes	down	ref_gene	mRNA	1.54	1.27	0.79	0.26	0.73	0.62	0.536667	1.2	GO:0016020	CC:membrane;	K07793	tctA	map02020	Two-component system
DVB73_RS25730	DVB73_RS25730	hypothetical protein	1.455	0.541268	0.000225655240817	0.00112850669973	no	up	ref_gene	mRNA	544.27	576.31	522.8	693.78	1170.81	1023.21	962.6	547.793	------	------	------	------	------	------
DVB73_RS13300	DVB73_RS13300	catalase	1.691	0.758144	0.000230864878276	0.00115338208576	no	up	ref_gene	mRNA	27.54	36.05	15.83	31.37	67.04	54.61	51.0067	26.4733	GO:0042744;GO:0006979;GO:0046872;GO:0020037;GO:0004096	BP:hydrogen peroxide catabolic process;BP:response to oxidative stress;MF:metal ion binding;MF:heme binding;MF:catalase activity;	K03781	katE	map00630;map04016;map04011;map05208;map04068;map05014;map04146;map04213;map04212;map04211;map05022;map00380	Glyoxylate and dicarboxylate metabolism;MAPK signaling pathway - plant;MAPK signaling pathway - yeast;Chemical carcinogenesis - reactive oxygen species;FoxO signaling pathway;Amyotrophic lateral sclerosis;Peroxisome;Longevity regulating pathway - multiple species;Longevity regulating pathway - worm;Longevity regulating pathway;Pathways of neurodegeneration - multiple diseases;Tryptophan metabolism
DVB73_RS25280	flgM	flagellar biosynthesis anti-sigma factor FlgM	0.524	-0.933135	0.000232079464319	0.00115711467569	no	down	ref_gene	mRNA	53.43	64.97	41.34	30.1	34.61	31.88	32.1967	53.2467	GO:0044781;GO:0045892	BP:bacterial-type flagellum organization;BP:negative regulation of transcription, DNA-templated;	K02398	flgM	map02026;map02025;map02040;map02020	Biofilm formation - Escherichia coli;Biofilm formation - Pseudomonas aeruginosa;Flagellar assembly;Two-component system
DVB73_RS11590	DVB73_RS11590	PhoH family protein	0.679	-0.558618	0.000232084683727	0.00115711467569	no	down	ref_gene	mRNA	78.95	94.46	52.96	41.58	73.44	60.56	58.5267	75.4567	GO:0005524	MF:ATP binding;	K07175	phoH2	------	------
DVB73_RS04990	DVB73_RS04990	TonB-dependent receptor	4.188	2.06636	0.000233342877912	0.00116220420169	yes	up	ref_gene	mRNA	0.06	0.1	0.11	0.3	0.47	0.59	0.453333	0.09	GO:0009279;GO:0015343;GO:0038023	CC:cell outer membrane;MF:siderophore transmembrane transporter activity;MF:signaling receptor activity;	K02014	------	------	------
DVB73_RS12500	DVB73_RS12500	Kiwa anti-phage protein KwaB-like domain-containing protein	1.832	0.873305	0.000234259119839	0.00116558196213	no	up	ref_gene	mRNA	8.17	6.15	7.79	17.6	15.1	13.58	15.4267	7.37	------	------	------	------	------	------
DVB73_RS01450	DVB73_RS01450	class I SAM-dependent methyltransferase	1.671	0.740564	0.00023544471324	0.00117029169139	no	up	ref_gene	mRNA	4.44	5.05	4.41	7.99	8.41	10.17	8.85667	4.63333	GO:0032259;GO:0008757	BP:methylation;MF:S-adenosylmethionine-dependent methyltransferase activity;	------	------	------	------
DVB73_RS01285	DVB73_RS01285	VOC family protein	0.511	-0.968387	0.000238095057775	0.00118226511447	no	down	ref_gene	mRNA	11.49	14.04	10.99	7.64	8.13	5.62	7.13	12.1733	GO:0016829;GO:0051213	MF:lyase activity;MF:dioxygenase activity;	K08234	yaeR	------	------
DVB73_RS18985	DVB73_RS18985	LPS-assembly protein LptD	1.335	0.416826	0.000239736251043	0.00118920839423	no	up	ref_gene	mRNA	26.16	29.17	21.46	32.68	44.35	40.12	39.05	25.5967	GO:0043165;GO:0010033;GO:0015920;GO:0009279	BP:Gram-negative-bacterium-type cell outer membrane assembly;BP:response to organic substance;BP:lipopolysaccharide transport;CC:cell outer membrane;	K04744	lptD	------	------
DVB73_RS02595	DVB73_RS02595	multicopper oxidase domain-containing protein	0.578	-0.789639	0.000241559212647	0.00119703836551	no	down	ref_gene	mRNA	1.71	1.76	0.97	0.81	1.15	0.94	0.966667	1.48	GO:0005507;GO:0016491	MF:copper ion binding;MF:oxidoreductase activity;	K22350	mcoA	------	------
DVB73_RS11150	DVB73_RS11150	imelysin family protein	0.645	-0.632686	0.000242636209788	0.00120115963915	no	down	ref_gene	mRNA	24.27	25.49	20.39	18.27	17.09	15.6	16.9867	23.3833	------	------	K07231	------	------	------
DVB73_RS19630	rimI	ribosomal protein S18-alanine N-acetyltransferase	2.042	1.02977	0.000243227528846	0.00120287068811	yes	up	ref_gene	mRNA	4.8	7.09	4.25	13.99	11.35	11.48	12.2733	5.38	GO:0005737;GO:0005840;GO:0008999	CC:cytoplasm;CC:ribosome;MF:ribosomal-protein-alanine N-acetyltransferase activity;	K03789	rimI	------	------
DVB73_RS13310	rpoA	DNA-directed RNA polymerase subunit alpha	1.403	0.488746	0.000246807164227	0.00121934195364	no	up	ref_gene	mRNA	351.44	331.19	287.64	447.79	647.15	481.23	525.39	323.423	GO:0006351;GO:0005737;GO:0000428;GO:0003677;GO:0003899;GO:0046983	BP:transcription, DNA-templated;CC:cytoplasm;CC:DNA-directed RNA polymerase complex;MF:DNA binding;MF:DNA-directed RNA polymerase activity;MF:protein dimerization activity;	K03040	rpoA	map03020	RNA polymerase
DVB73_RS25035	DVB73_RS25035	glutathione S-transferase N-terminal domain-containing protein	0.63	-0.666755	0.000248136220333	0.00122467231326	no	down	ref_gene	mRNA	35.27	27.05	24.87	18.88	26.58	18	21.1533	29.0633	GO:0016740	MF:transferase activity;	K11209	yghU	------	------
DVB73_RS05180	DVB73_RS05180	enoyl-CoA hydratase-related protein	0.519	-0.945118	0.000251839276558	0.00124169697687	no	down	ref_gene	mRNA	5.81	6.31	4.38	2.19	3.59	4.11	3.29667	5.5	GO:0016853	MF:isomerase activity;	------	------	------	------
DVB73_RS05455	DVB73_RS05455	AlkA N-terminal domain-containing protein	0.701	-0.51268	0.000254758143602	0.00125412657915	no	down	ref_gene	mRNA	44.35	51.43	30.18	25.2	40.87	34.59	33.5533	41.9867	GO:0006284;GO:0009893;GO:0006351;GO:0032259;GO:0043565;GO:0003700;GO:0008168;GO:0008270	BP:base-excision repair;BP:positive regulation of metabolic process;BP:transcription, DNA-templated;BP:methylation;MF:sequence-specific DNA binding;MF:transcription factor activity, sequence-specific DNA binding;MF:methyltransferase activity;MF:zinc ion binding;	K13529	ada-alkA	map03410	Base excision repair
DVB73_RS17365	pyrE	orotate phosphoribosyltransferase	1.408	0.494004	0.000254872538041	0.00125412657915	no	up	ref_gene	mRNA	41.24	45.89	36.8	52.98	80.8	69.03	67.6033	41.31	GO:0044205;GO:0006221;GO:0000287;GO:0004588	BP:'de novo' UMP biosynthetic process;BP:pyrimidine nucleotide biosynthetic process;MF:magnesium ion binding;MF:orotate phosphoribosyltransferase activity;	K00762	pyrE	map00240	Pyrimidine metabolism
DVB73_RS24100	ccoG	cytochrome c oxidase accessory protein CcoG	1.476	0.561705	0.000256490744173	0.00126082197135	no	up	ref_gene	mRNA	118.3	139.12	77.06	134.52	211.27	214.72	186.837	111.493	GO:0016020;GO:0051536;GO:0046872	CC:membrane;MF:iron-sulfur cluster binding;MF:metal ion binding;	------	------	------	------
DVB73_RS12995	DVB73_RS12995	aldehyde dehydrogenase family protein	0.62	-0.690701	0.000257218545612	0.0012631313935	no	down	ref_gene	mRNA	65.29	91.2	40.69	30.83	56.55	50.73	46.0367	65.7267	GO:0071704;GO:0016620	BP:organic substance metabolic process;MF:oxidoreductase activity, acting on the aldehyde or oxo group of donors, NAD or NADP as acceptor;	K00138	aldB	map00010;map00620	Glycolysis / Gluconeogenesis;Pyruvate metabolism
DVB73_RS14265	parC	DNA topoisomerase IV subunit A	1.435	0.520757	0.000262599387923	0.00128826312953	no	up	ref_gene	mRNA	8.66	8.7	6.48	11.5	15.89	11.67	13.02	7.94667	GO:0006265;GO:0007059;GO:0019897;GO:0005694;GO:0003677;GO:0003918;GO:0005524	BP:DNA topological change;BP:chromosome segregation;CC:extrinsic component of plasma membrane;CC:chromosome;MF:DNA binding;MF:DNA topoisomerase type I;MF:ATP binding;	K02621	parC	------	------
DVB73_RS04025	yddG	aromatic amino acid DMT transporter YddG	1.789	0.839332	0.000266117783294	0.00130421688389	no	up	ref_gene	mRNA	2.78	2.66	2.16	3.46	6.59	5.78	5.27667	2.53333	GO:0016020	CC:membrane;	------	------	------	------
DVB73_RS19035	DVB73_RS19035	ABC transporter permease	0.451	-1.14968	0.000268208238496	0.00131314753567	yes	down	ref_gene	mRNA	3.16	3.82	2.05	1.29	1.53	1.76	1.52667	3.01	GO:0055085;GO:0005886	BP:transmembrane transport;CC:plasma membrane;	K02053	------	map02024	Quorum sensing
DVB73_RS13375	rplE	50S ribosomal protein L5	1.405	0.490134	0.000269459618587	0.00131795633626	no	up	ref_gene	mRNA	613.04	572.23	516.26	819.33	1088.13	867.87	925.11	567.177	GO:0006412;GO:0005840;GO:1990904;GO:0000049;GO:0019843;GO:0003735	BP:translation;CC:ribosome;CC:ribonucleoprotein complex;MF:tRNA binding;MF:rRNA binding;MF:structural constituent of ribosome;	K02931	rplE	map03010	Ribosome
DVB73_RS00050	glcE	glycolate oxidase subunit GlcE	0.45	-1.15245	0.00027448032688	0.00134117333374	yes	down	ref_gene	mRNA	2.52	2.74	2.57	1.46	1.71	0.89	1.35333	2.61	GO:0003824;GO:0071949	MF:catalytic activity;MF:FAD binding;	K11472	glcE	map00630	Glyoxylate and dicarboxylate metabolism
DVB73_RS02180	DVB73_RS02180	CbtA family protein	1.53	0.613286	0.000276954793419	0.00135191492381	no	up	ref_gene	mRNA	15.29	14.27	10.65	17.96	26.25	26.54	23.5833	13.4033	GO:0016020	CC:membrane;	------	------	------	------
DVB73_RS03505	DVB73_RS03505	glycosyltransferase family 4 protein	0.634	-0.657073	0.000278105242411	0.00135560645727	no	down	ref_gene	mRNA	6.23	6.8	3.6	3.08	4.57	4.25	3.96667	5.54333	GO:0016757	MF:transferase activity, transferring glycosyl groups;	------	------	------	------
DVB73_RS09885	purM	phosphoribosylformylglycinamidine cyclo-ligase	1.358	0.441274	0.000278264805873	0.00135560645727	no	up	ref_gene	mRNA	38.78	39.54	28.42	46.54	64.69	54.45	55.2267	35.58	GO:0006189;GO:0005737;GO:0004641;GO:0005524	BP:'de novo' IMP biosynthetic process;CC:cytoplasm;MF:phosphoribosylformylglycinamidine cyclo-ligase activity;MF:ATP binding;	K01933	purM	map00230	Purine metabolism
DVB73_RS15230	rdgB	RdgB/HAM1 family non-canonical purine NTP pyrophosphatase	1.531	0.614103	0.000280859667623	0.00136688760704	no	up	ref_gene	mRNA	55.7	60.06	46.1	61.53	129.97	101.29	97.5967	53.9533	GO:0009146;GO:0009117;GO:0035870;GO:0036222;GO:0036220;GO:0017111;GO:0000166;GO:0046872	BP:purine nucleoside triphosphate catabolic process;BP:nucleotide metabolic process;MF:dITP diphosphatase activity;MF:XTP diphosphatase activity;MF:ITP diphosphatase activity;MF:nucleoside-triphosphatase activity;MF:nucleotide binding;MF:metal ion binding;	K01519	rdgB	map01232;map00983;map00230	Nucleotide metabolism;Drug metabolism - other enzymes;Purine metabolism
DVB73_RS00610	DVB73_RS00610	VCBS domain-containing protein	0.642	-0.638381	0.000281651548699	0.00136938032019	no	down	ref_gene	mRNA	21.5	28.28	13.66	10.46	18.35	17.27	15.36	21.1467	------	------	K20276	bapA	map02024	Quorum sensing
DVB73_RS18775	DVB73_RS18775	carbon-nitrogen hydrolase family protein	0.705	-0.504802	0.000283693957115	0.00137794207742	no	down	ref_gene	mRNA	135	162.17	101.66	79.28	122.07	121	107.45	132.943	GO:0006807;GO:0016787;GO:0016746	BP:nitrogen compound metabolic process;MF:hydrolase activity;MF:transferase activity, transferring acyl groups;	K01506	davA	map00310	Lysine degradation
DVB73_RS19080	crp	cAMP-activated global transcriptional regulator CRP	0.728	-0.457317	0.000284494800251	0.00137988997508	no	down	ref_gene	mRNA	50.01	56.27	38.24	33.24	47.24	40.03	40.17	48.1733	GO:0003700;GO:0003677	MF:transcription factor activity, sequence-specific DNA binding;MF:DNA binding;	K10914	crp	map02026;map02024;map02025;map02020;map05111	Biofilm formation - Escherichia coli;Quorum sensing;Biofilm formation - Pseudomonas aeruginosa;Two-component system;Biofilm formation - Vibrio cholerae
DVB73_RS23025	DVB73_RS23025	type I secretion system permease/ATPase	0.619	-0.692832	0.000284658675415	0.00137988997508	no	down	ref_gene	mRNA	7.47	9.99	4.81	3.78	5.66	6.07	5.17	7.42333	GO:0006508;GO:0016020;GO:0140359;GO:0016887;GO:0008233;GO:0005524	BP:proteolysis;CC:membrane;MF:ABC-type transmembrane transporter activity;MF:ATPase activity;MF:peptidase activity;MF:ATP binding;	K12541	lapB	map02010	ABC transporters
DVB73_RS06780	tssH	type VI secretion system ATPase TssH	1.738	0.797051	0.000285440865813	0.00138231303563	no	up	ref_gene	mRNA	1.11	1.29	1.11	2.25	2.83	1.91	2.33	1.17	GO:0016887;GO:0005524	MF:ATPase activity;MF:ATP binding;	K11907	vasG	map03070;map02025	Bacterial secretion system;Biofilm formation - Pseudomonas aeruginosa
DVB73_RS10015	DVB73_RS10015	response regulator	0.595	-0.749464	0.000287367466403	0.0013902679007	no	down	ref_gene	mRNA	326.76	372.7	186.73	113.1	256.81	237.76	202.557	295.397	GO:0000160;GO:0006355;GO:0003677	BP:phosphorelay signal transduction system;BP:regulation of transcription, DNA-templated;MF:DNA binding;	K07660	phoP	map02020;map01503	Cationic antimicrobial peptide (CAMP) resistance
DVB73_RS10435	DVB73_RS10435	molybdopterin oxidoreductase family protein	1.479	0.564975	0.000289024875824	0.00139690601385	no	up	ref_gene	mRNA	11.14	9.76	7.77	11.55	20.16	17.36	16.3567	9.55667	GO:0051536;GO:0046872;GO:0043546;GO:0016491	MF:iron-sulfur cluster binding;MF:metal ion binding;MF:molybdopterin cofactor binding;MF:oxidoreductase activity;	------	------	------	------
DVB73_RS08780	rne	ribonuclease E	1.338	0.420122	0.000291559439503	0.00140776628778	no	up	ref_gene	mRNA	21.42	24.1	15.82	25.39	35.71	32.21	31.1033	20.4467	GO:0008033;GO:0006402;GO:0006364;GO:0005737;GO:0009898;GO:0000049;GO:0008995;GO:0000287;GO:0004521;GO:0019843;GO:0008270	BP:tRNA processing;BP:mRNA catabolic process;BP:rRNA processing;CC:cytoplasm;CC:cytoplasmic side of plasma membrane;MF:tRNA binding;MF:ribonuclease E activity;MF:magnesium ion binding;MF:endoribonuclease activity;MF:rRNA binding;MF:zinc ion binding;	K08300	rne	map03018	RNA degradation
DVB73_RS18540	msrA	peptide-methionine (S)-S-oxide reductase MsrA	0.678	-0.561653	0.00029801403652	0.00143751401261	no	down	ref_gene	mRNA	72.2	78.34	45.86	36.93	57.91	57.38	50.74	65.4667	GO:0036211;GO:0008113;GO:0033744	BP:protein modification process;MF:peptide-methionin;MF:L-methionin;	K07304	msrA	------	------
DVB73_RS15960	DVB73_RS15960	gamma-glutamylcyclotransferase	0.75	-0.415042	0.000302889598456	0.00145959397051	no	down	ref_gene	mRNA	192.26	205.44	158.61	132.24	183.15	165.2	160.197	185.437	GO:0006751;GO:0061928;GO:0016740;GO:0003839	BP:glutathione catabolic process;MF:glutathione specific gamma-glutamylcyclotransferase activity;MF:transferase activity;MF:gamma-glutamylcyclotransferase activity;	K07232	chaC	map00480	Glutathione metabolism
DVB73_RS16090	DVB73_RS16090	TauD/TfdA family dioxygenase	5.734	2.51944	0.00031008971208	0.00149282126878	yes	up	ref_gene	mRNA	0.23	0.19	0.09	1.55	1.06	0.55	1.05333	0.17	GO:0051213	MF:dioxygenase activity;	------	------	------	------
DVB73_RS20450	iscA	iron-sulfur cluster assembly protein IscA	1.652	0.724643	0.000317990333969	0.00152935233312	no	up	ref_gene	mRNA	69.8	62.79	58.09	123.22	120.18	116.46	119.953	63.56	GO:0016226;GO:0051537	BP:iron-sulfur cluster assembly;MF:2 iron, 2 sulfur cluster binding;	K13628	iscA	------	------
DVB73_RS23540	DVB73_RS23540	TIGR00180 family glycosyltransferase	0.682	-0.552663	0.000322154462533	0.00154785020244	no	down	ref_gene	mRNA	6.5	6.78	5.25	4.57	5.53	4.27	4.79	6.17667	GO:0005886;GO:0016740	CC:plasma membrane;MF:transferase activity;	------	------	------	------
DVB73_RS06635	DVB73_RS06635	C4-dicarboxylate transporter DctA	0.571	-0.808851	0.000322468792175	0.00154785020244	no	down	ref_gene	mRNA	3.25	3.48	2.66	1.49	2.38	2.32	2.06333	3.13	GO:0016020;GO:0015293	CC:membrane;MF:symporter activity;	K11103	dctA	map02020	Two-component system
DVB73_RS24745	DVB73_RS24745	alpha/beta hydrolase	0.425	-1.23343	0.000326510626207	0.00156551594797	yes	down	ref_gene	mRNA	3.46	3.55	1.94	0.98	1.36	1.96	1.43333	2.98333	GO:0006508;GO:0110165;GO:0004177;GO:0004252	BP:proteolysis;CC:cellular anatomical entity;MF:aminopeptidase activity;MF:serine-type endopeptidase activity;	K06889	------	------	------
DVB73_RS06790	tssF	type VI secretion system baseplate subunit TssF	1.62	0.696017	0.000326788663977	0.00156551594797	no	up	ref_gene	mRNA	2.38	2.39	1.76	3.42	4.82	3.86	4.03333	2.17667	------	------	K11896	impG	------	------
DVB73_RS12860	arfA	alternative ribosome rescue factor ArfA	1.9	0.926248	0.000327267405351	0.00156627684907	no	up	ref_gene	mRNA	52.21	83	45.29	100.77	165.04	148.96	138.257	60.1667	GO:0072344	BP:rescue of stalled ribosome;	K09890	arfA	------	------
DVB73_RS22695	DVB73_RS22695	hypothetical protein	0.637	-0.649704	0.000327661611204	0.00156663207857	no	down	ref_gene	mRNA	71.41	69.64	60.14	43.64	60.47	45.72	49.9433	67.0633	------	------	------	------	------	------
DVB73_RS22255	DVB73_RS22255	GNAT family N-acetyltransferase	1.715	0.778358	0.000329158747453	0.00157225485613	no	up	ref_gene	mRNA	18.27	21.2	10.17	25.82	31.61	38.71	32.0467	16.5467	GO:0016747	MF:transferase activity, transferring acyl groups other than amino-acyl groups;	K03827	yjaB	------	------
DVB73_RS23185	DVB73_RS23185	FAD-binding and (Fe-S)-binding domain-containing protein	0.652	-0.61783	0.000335289647758	0.00159998	no	down	ref_gene	mRNA	22.62	28.38	15.36	10.83	19.39	19.05	16.4233	22.12	GO:0003824;GO:0051536;GO:0046872;GO:0071949	MF:catalytic activity;MF:iron-sulfur cluster binding;MF:metal ion binding;MF:FAD binding;	K26063	ydiJ	map00310	Lysine degradation
DVB73_RS11315	ftsA	cell division protein FtsA	1.355	0.43807	0.000340107331077	0.00162138801651	no	up	ref_gene	mRNA	41.42	39.9	31.55	49.1	67.24	59.08	58.4733	37.6233	GO:0043093;GO:0032153;GO:0009898	BP:FtsZ-dependent cytokinesis;CC:cell division site;CC:cytoplasmic side of plasma membrane;	K03590	ftsA	map04112	Cell cycle - Caulobacter
DVB73_RS21130	lptC	LPS export ABC transporter periplasmic protein LptC	1.531	0.61453	0.000341440009182	0.00162615786474	no	up	ref_gene	mRNA	23.55	27.66	15.34	32.77	40.62	42.05	38.48	22.1833	GO:0043165;GO:0005886;GO:0015221	BP:Gram-negative-bacterium-type cell outer membrane assembly;CC:plasma membrane;MF:lipopolysaccharide transmembrane transporter activity;	K11719	lptC	------	------
DVB73_RS02370	DVB73_RS02370	DUF3016 domain-containing protein	1.422	0.508267	0.000342732339464	0.00163072646649	no	up	ref_gene	mRNA	40.96	44.73	28.72	47.76	74.1	65.51	62.4567	38.1367	------	------	------	------	------	------
DVB73_RS19855	phrB	deoxyribodipyrimidine photo-lyase	0.645	-0.632704	0.000346753436913	0.00164825711372	no	down	ref_gene	mRNA	6.79	6.98	5.61	4.48	4.99	4.75	4.74	6.46	GO:0006139;GO:0051716;GO:0006950;GO:0097159;GO:0016829;GO:1901363	BP:nucleobase-containing compound metabolic process;BP:cellular response to stimulus;BP:response to stress;MF:organic cyclic compound binding;MF:lyase activity;MF:heterocyclic compound binding;	K01669	phr	------	------
DVB73_RS02250	DVB73_RS02250	hypothetical protein	2.729	1.44837	0.000349268751497	0.00165860311089	yes	up	ref_gene	mRNA	1.55	3.13	1.4	4.6	7.28	7.47	6.45	2.02667	------	------	------	------	------	------
DVB73_RS19045	DVB73_RS19045	phosphoglycolate phosphatase	1.648	0.720557	0.000352298606649	0.00167137013387	no	up	ref_gene	mRNA	10.27	11.57	7.61	11.52	25.9	19.36	18.9267	9.81667	GO:0046295;GO:0005975;GO:0046872;GO:0008967	BP:glycolate biosynthetic process;BP:carbohydrate metabolic process;MF:metal ion binding;MF:phosphoglycolate phosphatase activity;	K01091	gph	map00630	Glyoxylate and dicarboxylate metabolism
DVB73_RS02050	tpx	thiol peroxidase	0.655	-0.610716	0.000353267839922	0.00167434592862	no	down	ref_gene	mRNA	70.35	65.48	56.65	49.47	50.9	43.27	47.88	64.16	GO:0008379	MF:thioredoxin peroxidase activity;	K11065	tpx	------	------
DVB73_RS09640	DVB73_RS09640	HAD family hydrolase	0.651	-0.619672	0.000356923134426	0.00169003449338	no	down	ref_gene	mRNA	13.54	12.96	9.86	7	11.26	9.07	9.11	12.12	GO:0016787	MF:hydrolase activity;	------	------	------	------
DVB73_RS01545	DVB73_RS01545	SDR family oxidoreductase	0.626	-0.675926	0.000360476506951	0.00170521060679	no	down	ref_gene	mRNA	12.03	12.68	9.06	7.67	8.95	7.4	8.00667	11.2567	------	------	------	------	------	------
DVB73_RS13105	DVB73_RS13105	transporter substrate-binding domain-containing protein	0.717	-0.479249	0.000366483831384	0.00173195447727	no	down	ref_gene	mRNA	45.15	44.98	35.28	31.1	37.18	34.38	34.22	41.8033	------	------	K02030	------	------	------
DVB73_RS16730	DVB73_RS16730	GMC family oxidoreductase N-terminal domain-containing protein	0.667	-0.583965	0.00036697959539	0.00173262497496	no	down	ref_gene	mRNA	105.71	144.18	69.83	67.65	82.33	87.67	79.2167	106.573	GO:0050660;GO:0016614	MF:flavin adenine dinucleotide binding;MF:oxidoreductase activity, acting on CH-OH group of donors;	------	------	------	------
DVB73_RS18475	DVB73_RS18475	sarcosine oxidase subunit delta	0.251	-1.99334	0.00037402833555	0.00176420301624	yes	down	ref_gene	mRNA	10.79	14.38	3.76	0.96	2.61	4.78	2.78333	9.64333	GO:0046653;GO:0008115	BP:tetrahydrofolate metabolic process;MF:sarcosine oxidase activity;	K00304	soxD	map00260	Glycine, serine and threonine metabolism
DVB73_RS16255	DVB73_RS16255	DUF2388 domain-containing protein	1.355	0.437963	0.00037473569642	0.00176583827688	no	up	ref_gene	mRNA	217.37	210.84	153.06	235.31	375.52	303.81	304.88	193.757	------	------	------	------	------	------
DVB73_RS23735	DVB73_RS23735	CheW domain-containing protein	0.593	-0.754097	0.000377734150085	0.00177825615271	no	down	ref_gene	mRNA	8.31	7.31	5.64	4.17	5.95	4.33	4.81667	7.08667	GO:0006935;GO:0007165	BP:chemotaxis;BP:signal transduction;	K03408	cheW	map02030;map02020	Bacterial chemotaxis;Two-component system
DVB73_RS04355	DVB73_RS04355	FecR family protein	1.413	0.498408	0.000390468602138	0.00183644022677	no	up	ref_gene	mRNA	6.82	7.76	5.74	8.43	13.33	11.35	11.0367	6.77333	------	------	K07165	fecR	map02020	Two-component system
DVB73_RS03515	DVB73_RS03515	serine acetyltransferase	0.601	-0.734186	0.000399634987182	0.00187594716898	no	down	ref_gene	mRNA	30.07	33.74	15.12	13.4	20.95	19.35	17.9	26.31	GO:0006535;GO:0009245;GO:0005737;GO:0009001	BP:cysteine biosynthetic process from serine;BP:lipid A biosynthetic process;CC:cytoplasm;MF:serine O-acetyltransferase activity;	K00640	cysE	map00270;map00543;map00920;map05111	Cysteine and methionine metabolism;Exopolysaccharide biosynthesis;Sulfur metabolism;Biofilm formation - Vibrio cholerae
DVB73_RS06935	sctJ	type III secretion inner membrane ring lipoprotein SctJ	1.39	0.475233	0.000403700678651	0.00189321697574	no	up	ref_gene	mRNA	80.83	80.82	62.64	88.12	149.79	125.01	120.973	74.7633	GO:0009306;GO:0009279	BP:protein secretion;CC:cell outer membrane;	K03222	yscJ	map03070	Bacterial secretion system
DVB73_RS01140	DVB73_RS01140	HAMP domain-containing sensor histidine kinase	0.691	-0.533255	0.000404173524498	0.00189362064683	no	down	ref_gene	mRNA	11.23	11.96	9.47	6.88	9.11	9.9	8.63	10.8867	GO:0016020;GO:0000155	CC:membrane;MF:phosphorelay sensor kinase activity;	------	------	------	------
DVB73_RS05980	DVB73_RS05980	NUDIX hydrolase	3.448	1.78581	0.000405261010421	0.00189690048472	yes	up	ref_gene	mRNA	0.42	1.17	1.04	3.3	4.07	3.4	3.59	0.876667	GO:0004787;GO:0017110;GO:0017111	MF:thiamine-pyrophosphatase activity;MF:nucleoside-diphosphatase activity;MF:nucleoside-triphosphatase activity;	------	------	------	------
DVB73_RS07600	DVB73_RS07600	helix-turn-helix domain-containing protein	0.537	-0.898015	0.000408522913963	0.0019103421077	no	down	ref_gene	mRNA	68.24	58.54	44.61	38.01	35.6	30.2	34.6033	57.13	GO:0003677	MF:DNA binding;	------	------	------	------
DVB73_RS03650	DVB73_RS03650	ATP-binding protein	1.462	0.547683	0.000413731765162	0.00193285374259	no	up	ref_gene	mRNA	28.61	26.43	25.98	42.25	50.14	44.14	45.51	27.0067	GO:0016020;GO:0000155	CC:membrane;MF:phosphorelay sensor kinase activity;	K02484	------	------	------
DVB73_RS04930	DVB73_RS04930	zinc ABC transporter substrate-binding protein	0.337	-1.5681	0.000428752811988	0.00200111893946	yes	down	ref_gene	mRNA	1.28	1.17	1.13	0.34	0.62	0.46	0.473333	1.19333	GO:0030001;GO:0046872	BP:metal ion transport;MF:metal ion binding;	------	------	------	------
DVB73_RS22010	map	type I methionyl aminopeptidase	1.388	0.473165	0.000429980562184	0.00200493793567	no	up	ref_gene	mRNA	44.03	39.87	33.35	54.49	70.89	61.46	62.28	39.0833	GO:0006508;GO:0004239;GO:0046914;GO:0070006	BP:proteolysis;MF:obsolete methionyl aminopeptidase activity;MF:transition metal ion binding;MF:metalloaminopeptidase activity;	K01265	map	------	------
DVB73_RS23270	astD	succinylglutamate-semialdehyde dehydrogenase	0.592	-0.755531	0.000431418208404	0.00200972744847	no	down	ref_gene	mRNA	4.35	4.79	2.54	2.17	2.77	2.82	2.58667	3.89333	GO:0019545;GO:0019544;GO:0043824	BP:arginine catabolic process to succinate;BP:arginine catabolic process to glutamate;MF:succinylglutamate-semialdehyde dehydrogenase activity;	K06447	astD	map00330	Arginine and proline metabolism
DVB73_RS07960	DVB73_RS07960	hypothetical protein	0.696	-0.523588	0.000436910188093	0.00203337669287	no	down	ref_gene	mRNA	7.6	7.61	5.3	4.35	6.27	5.66	5.42667	6.83667	------	------	------	------	------	------
DVB73_RS11580	moaC	cyclic pyranopterin monophosphate synthase MoaC	0.696	-0.523841	0.000439143672399	0.00204183040842	no	down	ref_gene	mRNA	42.15	42.94	28.18	22.57	36.16	31.89	30.2067	37.7567	GO:0006777;GO:0061799	BP:Mo-molybdopterin cofactor biosynthetic process;MF:cyclic pyranopterin monophosphate synthase activity;	K03637	moaC	map04122;map00790	Sulfur relay system;Folate biosynthesis
DVB73_RS08485	purF	amidophosphoribosyltransferase	1.484	0.569087	0.000445788751987	0.00207076065439	no	up	ref_gene	mRNA	32.84	28.45	29.23	48.34	59.18	47.64	51.72	30.1733	GO:0009113;GO:0006541;GO:0006189;GO:0004044;GO:0000287	BP:purine nucleobase biosynthetic process;BP:glutamine metabolic process;BP:'de novo' IMP biosynthetic process;MF:amidophosphoribosyltransferase activity;MF:magnesium ion binding;	K00764	purF	map00250;map00230	Alanine, aspartate and glutamate metabolism;Purine metabolism
DVB73_RS15770	DVB73_RS15770	sulfate ABC transporter substrate-binding protein	3.822	1.9345	0.000449492528146	0.00208553416445	yes	up	ref_gene	mRNA	9.66	8.23	6.25	51.98	29.79	17.65	33.14	8.04667	GO:1902358;GO:0042597;GO:1901681	BP:sulfate transmembrane transport;CC:periplasmic space;MF:sulfur compound binding;	K23163	sbp	map02010;map00920	ABC transporters;Sulfur metabolism
DVB73_RS12810	DVB73_RS12810	DUF1820 family protein	1.695	0.761265	0.000449821094293	0.00208553416445	no	up	ref_gene	mRNA	6.83	6.31	5.54	10.3	15.59	10.89	12.26	6.22667	------	------	------	------	------	------
DVB73_RS25060	uvrY	UvrY/SirA/GacA family response regulator transcription factor	0.683	-0.549024	0.000451775598599	0.0020926143148	no	down	ref_gene	mRNA	103.66	93.09	88.93	71.06	79.99	73.81	74.9533	95.2267	GO:0000160;GO:0006355;GO:0003677	BP:phosphorelay signal transduction system;BP:regulation of transcription, DNA-templated;MF:DNA binding;	K07689	uvrY	map02026;map02025;map02020;map05111	Biofilm formation - Escherichia coli;Biofilm formation - Pseudomonas aeruginosa;Two-component system;Biofilm formation - Vibrio cholerae
DVB73_RS04220	DVB73_RS04220	MaoC family dehydratase N-terminal domain-containing protein	0.672	-0.572504	0.000453317655593	0.00209777244025	no	down	ref_gene	mRNA	31.75	39	24.19	24.01	25.87	21.84	23.9067	31.6467	------	------	K18291	ich-P	map00660	C5-Branched dibasic acid metabolism
DVB73_RS06520	lon	endopeptidase La	0.745	-0.424329	0.000458166781259	0.00211821016152	no	down	ref_gene	mRNA	166.04	152.78	116.08	107.45	140.58	121.09	123.04	144.967	GO:0034605;GO:0006515;GO:0005737;GO:0004176;GO:0043565;GO:0004252;GO:0016887;GO:0005524	BP:cellular response to heat;BP:misfolded or incompletely synthesized protein catabolic process;CC:cytoplasm;MF:ATP-dependent peptidase activity;MF:sequence-specific DNA binding;MF:serine-type endopeptidase activity;MF:ATPase activity;MF:ATP binding;	K01338	lon	map04112	Cell cycle - Caulobacter
DVB73_RS10195	DVB73_RS10195	branched-chain amino acid ABC transporter substrate-binding protein	0.642	-0.639055	0.000460304410558	0.00212608527744	no	down	ref_gene	mRNA	108.63	121.48	77.71	57.38	66.81	99.13	74.44	102.607	GO:0006865	BP:amino acid transport;	K01999	livK	map02024;map02010	Quorum sensing;ABC transporters
DVB73_RS05635	DVB73_RS05635	hypothetical protein	2.458	1.29732	0.000461981928942	0.00213182236013	yes	up	ref_gene	mRNA	6.22	6.31	3.46	16.52	15.12	12.23	14.6233	5.33	------	------	------	------	------	------
DVB73_RS02675	DVB73_RS02675	Ku protein	0.607	-0.719603	0.000464064704765	0.00213942	no	down	ref_gene	mRNA	7.04	7.21	5.56	4.11	5.76	3.95	4.60667	6.60333	GO:0006310;GO:0006303;GO:0003690	BP:DNA recombination;BP:double-strand break repair via nonhomologous end joining;MF:double-stranded DNA binding;	K10979	ku	map03450	Non-homologous end-joining
DVB73_RS09860	DVB73_RS09860	C40 family peptidase	1.413	0.499052	0.000466821892811	0.00215010346867	no	up	ref_gene	mRNA	31.47	36.12	21.32	36.24	55.28	51.67	47.73	29.6367	GO:0016787	MF:hydrolase activity;	------	------	------	------
DVB73_RS01025	DVB73_RS01025	DUF1302 domain-containing protein	0.391	-1.35574	0.000474457471648	0.00218201676443	yes	down	ref_gene	mRNA	0.65	1	0.86	0.44	0.42	0.26	0.373333	0.836667	------	------	------	------	------	------
DVB73_RS08630	DVB73_RS08630	HlyD family secretion protein	1.562	0.643639	0.000474642127066	0.00218201676443	no	up	ref_gene	mRNA	6.17	6.8	4.39	7.31	12.68	11.24	10.41	5.78667	GO:0055085;GO:0016020	BP:transmembrane transport;CC:membrane;	K03543	emrA	------	------
DVB73_RS23705	DVB73_RS23705	protein phosphatase CheZ	0.698	-0.518194	0.000475663960962	0.00218466299519	no	down	ref_gene	mRNA	28.87	27.89	21.26	17.37	25.65	19.73	20.9167	26.0067	GO:0006935;GO:0050920;GO:0097588;GO:0005737;GO:0009288;GO:0004721	BP:chemotaxis;BP:regulation of chemotaxis;BP:archaeal or bacterial-type flagellum-dependent cell motility;CC:cytoplasm;CC:bacterial-type flagellum;MF:phosphoprotein phosphatase activity;	K03414	cheZ	map02030	Bacterial chemotaxis
DVB73_RS00225	DVB73_RS00225	ABC transporter substrate-binding protein	1.743	0.801557	0.000477950741414	0.00219310855666	no	up	ref_gene	mRNA	5.08	3.98	2.83	8.42	8.35	6.33	7.7	3.96333	------	------	K02051	------	------	------
DVB73_RS23580	DVB73_RS23580	ATP-binding protein	0.678	-0.560392	0.000479546565892	0.00219813222046	no	down	ref_gene	mRNA	28.02	28.38	20.9	15.67	27.68	17.38	20.2433	25.7667	GO:0000155	MF:phosphorelay sensor kinase activity;	K10942	flrB	map02020;map05111	Two-component system;Biofilm formation - Vibrio cholerae
DVB73_RS24605	DVB73_RS24605	NEL-type E3 ubiquitin ligase domain-containing protein	1.403	0.48809	0.000479943493398	0.00219813222046	no	up	ref_gene	mRNA	4.07	4.81	3.3	5.12	7.15	7.23	6.5	4.06	GO:0016567;GO:0005576;GO:0030430;GO:0004842	BP:protein ubiquitination;CC:extracellular region;CC:host cell cytoplasm;MF:ubiquitin-protein transferase activity;	------	------	------	------
DVB73_RS03090	DVB73_RS03090	hypothetical protein	0.73	-0.454841	0.000480559091525	0.00219889468421	no	down	ref_gene	mRNA	26.99	26.7	19.86	15.93	23.77	21.9	20.5333	24.5167	------	------	------	------	------	------
DVB73_RS17695	DVB73_RS17695	hypothetical protein	0.662	-0.595134	0.000484314674186	0.00221400993914	no	down	ref_gene	mRNA	120.16	127.54	85.19	69.47	96.33	89.98	85.26	110.963	------	------	------	------	------	------
DVB73_RS13245	fdhE	formate dehydrogenase accessory protein FdhE	1.452	0.53796	0.000502454307704	0.00229265264727	no	up	ref_gene	mRNA	12.35	14.82	9.84	16.22	25.52	20.11	20.6167	12.3367	GO:0005737	CC:cytoplasm;	K02380	fdhE	------	------
DVB73_RS24060	recR	recombination mediator RecR	1.393	0.478509	0.000504298845363	0.00229892657998	no	up	ref_gene	mRNA	10.08	12.49	8.71	12.99	19.77	17.31	16.69	10.4267	GO:0006310;GO:0006281;GO:0046872;GO:0003677	BP:DNA recombination;BP:DNA repair;MF:metal ion binding;MF:DNA binding;	K06187	recR	map03440	Homologous recombination
DVB73_RS19095	coq7	2-polyprenyl-3-methyl-6-methoxy-1%2C4-benzoquinone monooxygenase	1.501	0.585893	0.000511549902995	0.00232981239541	no	up	ref_gene	mRNA	211.25	208.64	146.99	203.62	440.94	353.74	332.767	188.96	GO:0006744;GO:0005886;GO:0008682;GO:0046872	BP:ubiquinone biosynthetic process;CC:plasma membrane;MF:2-octoprenyl-3-methyl-6-methoxy-1,4-benzoquinone hydroxylase activity;MF:metal ion binding;	K06134	------	map00130	Ubiquinone and other terpenoid-quinone biosynthesis
DVB73_RS17205	DVB73_RS17205	peptidoglycan DD-metalloendopeptidase family protein	1.662	0.73317	0.000513428097296	0.00233619327543	no	up	ref_gene	mRNA	10.82	12.38	7.04	11.28	22.23	24.34	19.2833	10.08	------	------	------	------	------	------
DVB73_RS11015	mvaT	histone-like nucleoid-structuring protein MvaT	1.377	0.461617	0.000522116132489	0.00237351957722	no	up	ref_gene	mRNA	196.96	168.8	147.96	218.79	323.93	281.11	274.61	171.24	------	------	------	------	------	------
DVB73_RS01040	DVB73_RS01040	MMPL family transporter	0.351	-1.50945	0.000524035039215	0.00238003297959	yes	down	ref_gene	mRNA	0.5	0.7	0.27	0.13	0.28	0.17	0.193333	0.49	GO:0016020	CC:membrane;	K07003	------	------	------
DVB73_RS03325	DVB73_RS03325	malonate decarboxylase holo-ACP synthase	0.336	-1.57303	0.000527482706435	0.0023934711128	yes	down	ref_gene	mRNA	2.9	2.95	1.64	0.79	1.33	0.77	0.963333	2.49667	GO:0016779	MF:nucleotidyltransferase activity;	K13934	mdcG	------	------
DVB73_RS24660	DVB73_RS24660	enoyl-CoA hydratase	0.681	-0.555191	0.000532245491367	0.00241284622753	no	down	ref_gene	mRNA	49.31	57.13	31.8	25.07	42.83	39.57	35.8233	46.08	GO:0003824;GO:0016853;GO:0004300	MF:catalytic activity;MF:isomerase activity;MF:enoyl-CoA hydratase activity;	K01692	paaF	map00310;map00640;map00650;map00907;map00627;map00930;map00380;map00362;map00360;map00071;map00280;map00410	Lysine degradation;Propanoate metabolism;Butanoate metabolism;Pinene, camphor and geraniol degradation;Aminobenzoate degradation;Caprolactam degradation;Tryptophan metabolism;Benzoate degradation;Phenylalanine metabolism;Fatty acid degradation;Valine, leucine and isoleucine degradation;beta-Alanine metabolism
DVB73_RS09955	DVB73_RS09955	hypothetical protein	1.526	0.609344	0.000548188089722	0.0024807619546	no	up	ref_gene	mRNA	25.92	25.66	22.41	33.54	53.86	45.4	44.2667	24.6633	------	------	------	------	------	------
DVB73_RS25100	DVB73_RS25100	PAAR domain-containing protein	0.585	-0.773754	0.000548240284902	0.0024807619546	no	down	ref_gene	mRNA	62.38	46.17	50.26	39.15	35.43	31.53	35.37	52.9367	------	------	------	------	------	------
DVB73_RS13435	rplC	50S ribosomal protein L3	1.467	0.553217	0.000550772767619	0.00248992010181	no	up	ref_gene	mRNA	204.95	181.14	171.89	305.37	364.32	273.77	314.487	185.993	GO:0006412;GO:1990904;GO:0005840;GO:0003735;GO:0019843	BP:translation;CC:ribonucleoprotein complex;CC:ribosome;MF:structural constituent of ribosome;MF:rRNA binding;	K02906	rplC	map03010	Ribosome
DVB73_RS20490	DVB73_RS20490	RodZ family helix-turn-helix domain-containing protein	1.435	0.521207	0.000554576578087	0.00250480343756	no	up	ref_gene	mRNA	15.59	20.01	11.93	20.9	28.73	27.96	25.8633	15.8433	GO:0016020;GO:0003677	CC:membrane;MF:DNA binding;	K15539	rodZ	------	------
DVB73_RS15875	gcvP	aminomethyl-transferring glycine dehydrogenase	0.627	-0.674394	0.000569597021443	0.00257027374837	no	down	ref_gene	mRNA	16.45	21.86	9.95	7.41	13.23	13.5	11.38	16.0867	GO:0019464;GO:0004375	BP:glycine decarboxylation via glycine cleavage system;MF:glycine dehydrogenas;	K00281	gcvP	map00630;map00785;map00260	Glyoxylate and dicarboxylate metabolism;Lipoic acid metabolism;Glycine, serine and threonine metabolism
DVB73_RS13350	rpsE	30S ribosomal protein S5	1.483	0.568157	0.000583590013683	0.00262953448982	no	up	ref_gene	mRNA	262.07	223.66	219.15	379.07	495.63	342.06	405.587	234.96	GO:0006412;GO:0015935;GO:0003735;GO:0019843	BP:translation;CC:small ribosomal subunit;MF:structural constituent of ribosome;MF:rRNA binding;	K02988	rpsE	map03010	Ribosome
DVB73_RS09090	DVB73_RS09090	ankyrin repeat domain-containing protein	0.603	-0.729468	0.000583803919614	0.00262953448982	no	down	ref_gene	mRNA	41.13	36.59	25.23	15.16	36.76	21.34	24.42	34.3167	------	------	K06867	------	------	------
DVB73_RS03235	DVB73_RS03235	TetR/AcrR family transcriptional regulator	0.707	-0.501218	0.000607109824364	0.00273199420964	no	down	ref_gene	mRNA	34.18	36.65	24.22	20.32	30.41	26.36	25.6967	31.6833	GO:0003677	MF:DNA binding;	------	------	------	------
DVB73_RS07525	DVB73_RS07525	hypothetical protein	0.615	-0.70115	0.000617677392123	0.00277699587864	no	down	ref_gene	mRNA	22.84	21.37	22.71	16.6	17.25	13.56	15.8033	22.3067	------	------	------	------	------	------
DVB73_RS04685	DVB73_RS04685	NEL-type E3 ubiquitin ligase domain-containing protein	1.658	0.729845	0.000619042419494	0.00278057952829	no	up	ref_gene	mRNA	1.21	1.06	0.8	1.29	2.78	1.87	1.98	1.02333	GO:0016567;GO:0016020;GO:0005576;GO:0030430;GO:0004842	BP:protein ubiquitination;CC:membrane;CC:extracellular region;CC:host cell cytoplasm;MF:ubiquitin-protein transferase activity;	------	------	------	------
DVB73_RS04985	DVB73_RS04985	ABC transporter ATP-binding protein	0.553	-0.853951	0.000622170112977	0.00279206679481	no	down	ref_gene	mRNA	2.41	3.04	2.55	1.61	2.01	1.47	1.69667	2.66667	GO:0043190;GO:0022857;GO:0016887;GO:0005524	CC:ATP-binding cassett;MF:transmembrane transporter activity;MF:ATPase activity;MF:ATP binding;	K02052	------	map02024	Quorum sensing
DVB73_RS11560	DVB73_RS11560	alpha/beta fold hydrolase	0.688	-0.539469	0.000623062024336	0.00279350885636	no	down	ref_gene	mRNA	16.73	15.83	12.48	10.27	13.54	11.68	11.83	15.0133	GO:0016787	MF:hydrolase activity;	K06999	------	------	------
DVB73_RS26075	DVB73_RS26075	hypothetical protein	1.682	0.750526	0.000628471091787	0.0028151824935	no	up	ref_gene	mRNA	3.2	3.97	3.31	4.46	8.68	7.59	6.91	3.49333	------	------	------	------	------	------
DVB73_RS23570	DVB73_RS23570	flagellar protein FliT	0.439	-1.18785	0.000633755588537	0.00283625901415	yes	down	ref_gene	mRNA	29.69	23.83	20	14.85	10.59	10.41	11.95	24.5067	------	------	K02423	fliT	map02040	Flagellar assembly
DVB73_RS05595	csrA	carbon storage regulator CsrA	1.372	0.455824	0.000645355412646	0.00288365522754	no	up	ref_gene	mRNA	127.81	140.73	95	137.96	224.82	211.51	191.43	121.18	GO:0045947;GO:0045948;GO:0006402;GO:0006109;GO:0005737;GO:0048027	BP:negative regulation of translational initiation;BP:positive regulation of translational initiation;BP:mRNA catabolic process;BP:regulation of carbohydrate metabolic process;CC:cytoplasm;MF:mRNA 5'-UTR binding;	K03563	csrA	map02026;map02025;map02020;map05111	Biofilm formation - Escherichia coli;Biofilm formation - Pseudomonas aeruginosa;Two-component system;Biofilm formation - Vibrio cholerae
DVB73_RS09415	mupP	N-acetylmuramic acid 6-phosphate phosphatase MupP	1.667	0.737504	0.000645524127734	0.00288365522754	no	up	ref_gene	mRNA	5.62	7.01	4.2	8.37	12.68	11.21	10.7533	5.61	------	------	K22292	mupP	map00520;map01250	Amino sugar and nucleotide sugar metabolism;Biosynthesis of nucleotide sugars
DVB73_RS13365	rpsH	30S ribosomal protein S8	1.391	0.476567	0.000650869597845	0.00290488382047	no	up	ref_gene	mRNA	816.35	710.35	641.74	1026.45	1434.95	1061.72	1174.37	722.813	GO:0006412;GO:1990904;GO:0005840;GO:0003735;GO:0019843	BP:translation;CC:ribonucleoprotein complex;CC:ribosome;MF:structural constituent of ribosome;MF:rRNA binding;	K02994	rpsH	map03010	Ribosome
DVB73_RS09805	cobT	nicotinate-nucleotide--dimethylbenzimidazole phosphoribosyltransferase	2.29	1.19521	0.000652547726523	0.00290972101007	yes	up	ref_gene	mRNA	1.14	1.4	0.72	3.44	2.2	2.47	2.70333	1.08667	GO:0009236;GO:0008939	BP:cobalamin biosynthetic process;MF:nicotinate-nucleotide-dimethylbenzimidazole phosphoribosyltransferase activity;	K00768	cobU	map00860	Porphyrin metabolism
DVB73_RS10835	DVB73_RS10835	hypothetical protein	2.046	1.03297	0.000662889519931	0.00295046099053	yes	up	ref_gene	mRNA	2.37	3.68	1.3	4.81	5.84	6.19	5.61333	2.45	GO:0016020	CC:membrane;	------	------	------	------
DVB73_RS24425	fabB	beta-ketoacyl-ACP synthase I	0.754	-0.407756	0.000680199288361	0.00302475541854	no	down	ref_gene	mRNA	124.32	121.58	95.49	86.11	114	94.58	98.23	113.797	GO:0006633;GO:0016310;GO:0016301;GO:0005524;GO:0004315	BP:fatty acid biosynthetic process;BP:phosphorylation;MF:kinase activity;MF:ATP binding;MF:3-oxoacyl-[acyl-carrier-protein] synthase activity;	K00647	fabB	map00780;map00061	Biotin metabolism;Fatty acid biosynthesis
DVB73_RS17780	DVB73_RS17780	YbaK/EbsC family protein	1.55	0.632245	0.000681529752526	0.00302792165914	no	up	ref_gene	mRNA	26.12	24.14	13.68	27.39	45.54	40.66	37.8633	21.3133	GO:0004812;GO:0002161	MF:aminoacyl-tRNA ligase activity;MF:aminoacyl-tRNA editing activity;	K19055	prdX	------	------
DVB73_RS21120	lptB	LPS export ABC transporter ATP-binding protein	1.412	0.497239	0.000683088725345	0.00303209646354	no	up	ref_gene	mRNA	28.51	27.63	23.88	33.44	53.86	44.38	43.8933	26.6733	GO:0055085;GO:0043190;GO:0016887;GO:0005524	BP:transmembrane transport;CC:ATP-binding cassett;MF:ATPase activity;MF:ATP binding;	K06861	lptB	map02010	ABC transporters
DVB73_RS11200	colR	two-component system response regulator ColR	1.528	0.611909	0.000685309076592	0.00303919677445	no	up	ref_gene	mRNA	19.91	24.77	13.36	22.57	42.16	37.28	34.0033	19.3467	GO:0000160;GO:0006355;GO:0032993;GO:0000976;GO:0003677;GO:0001216;GO:0001217	BP:phosphorelay signal transduction system;BP:regulation of transcription, DNA-templated;CC:protein-DNA complex;MF:transcription regulatory region sequence-specific DNA binding;MF:DNA binding;MF:bacterial-type RNA polymerase transcriptional activator activity, sequence-specific DNA binding;MF:bacterial-type RNA polymerase transcriptional repressor activity, sequence-specific DNA binding;	------	------	------	------
DVB73_RS06490	DVB73_RS06490	thioesterase family protein	0.678	-0.560845	0.000689025199781	0.00305291165441	no	down	ref_gene	mRNA	16.39	18.21	11.4	9.5	13.79	12.32	11.87	15.3333	GO:0006637;GO:0047617	BP:acyl-CoA metabolic process;MF:acyl-CoA hydrolase activity;	------	------	------	------
DVB73_RS22405	queE	7-carboxy-7-deazaguanine synthase QueE	1.57	0.650387	0.000700331826607	0.0031002	no	up	ref_gene	mRNA	9.08	8.33	6.75	12.6	14.51	16.13	14.4133	8.05333	GO:0008616;GO:0000287;GO:1904047;GO:0051539;GO:0016840	BP:queuosine biosynthetic process;MF:magnesium ion binding;MF:S-adenosyl-L-methionine binding;MF:4 iron, 4 sulfur cluster binding;MF:carbon-nitrogen lyase activity;	K10026	queE	map00790	Folate biosynthesis
DVB73_RS21225	DVB73_RS21225	HU family DNA-binding protein	1.532	0.615457	0.000701983823946	0.00310470894493	no	up	ref_gene	mRNA	687.34	408.88	475.85	712.95	1191.46	949.21	951.207	524.023	GO:0030527;GO:0003677	MF:structural constituent of chromatin;MF:DNA binding;	K03530	hupB	------	------
DVB73_RS18675	bioB	biotin synthase BioB	0.57	-0.810327	0.000704795907723	0.00311433281968	no	down	ref_gene	mRNA	6.37	6.93	5.82	4.66	4.77	2.95	4.12667	6.37333	GO:0009102;GO:0004076;GO:0005506;GO:0051537;GO:0051539	BP:biotin biosynthetic process;MF:biotin synthase activity;MF:iron ion binding;MF:2 iron, 2 sulfur cluster binding;MF:4 iron, 4 sulfur cluster binding;	K01012	bioB	map00780	Biotin metabolism
DVB73_RS06280	DVB73_RS06280	DUF1810 family protein	0.611	-0.711638	0.000714869666593	0.00315599809526	no	down	ref_gene	mRNA	10.78	10.12	9.36	6.05	7.96	7.39	7.13333	10.0867	------	------	------	------	------	------
DVB73_RS00635	DVB73_RS00635	tetratricopeptide repeat protein	0.723	-0.468248	0.000716386980991	0.00315984744048	no	down	ref_gene	mRNA	11.64	12.73	9.91	8.17	9.78	10.3	9.41667	11.4267	------	------	------	------	------	------
DVB73_RS09855	DVB73_RS09855	sorbosone dehydrogenase family protein	0.696	-0.523124	0.000718658662445	0.00316701423162	no	down	ref_gene	mRNA	11.46	10.72	7.94	6.25	10.12	7.73	8.03333	10.04	------	------	------	------	------	------
DVB73_RS00265	DVB73_RS00265	TIGR04211 family SH3 domain-containing protein	1.708	0.77267	0.000730706222497	0.00321721013071	no	up	ref_gene	mRNA	10.83	7.78	8.4	12.08	26.26	16.58	18.3067	9.00333	GO:0016020	CC:membrane;	K07184	ygiM	------	------
DVB73_RS04515	DVB73_RS04515	DOPA decarboxylase	0.676	-0.564723	0.000731476722252	0.00321770892376	no	down	ref_gene	mRNA	23.75	31.97	16.72	13.22	22.83	19.72	18.59	24.1467	GO:0006520;GO:0016831;GO:0030170	BP:cellular amino acid metabolic process;MF:carboxy-lyase activity;MF:pyridoxal phosphate binding;	K01593	------	map04361;map00965;map00901;map00380;map00950;map00360;map00350;map04728;map05034;map04726;map05030;map05031	Axon regeneration;Betalain biosynthesis;Indole alkaloid biosynthesis;Tryptophan metabolism;Isoquinoline alkaloid biosynthesis;Phenylalanine metabolism;Tyrosine metabolism;Dopaminergic synapse;Alcoholism;Serotonergic synapse;Cocaine addiction;Amphetamine addiction
DVB73_RS16350	DVB73_RS16350	KinB sensor domain-containing domain	0.646	-0.629674	0.000739650516485	0.00325074410118	no	down	ref_gene	mRNA	6.58	5.66	5.93	4.14	4.89	4.51	4.51333	6.05667	GO:0016020;GO:0000155	CC:membrane;MF:phosphorelay sensor kinase activity;	K11383	kinB	map02020	Two-component system
DVB73_RS24090	DVB73_RS24090	heavy metal translocating P-type ATPase	1.449	0.535395	0.000746538440913	0.00327807372799	no	up	ref_gene	mRNA	5.79	5.2	3.94	7.81	8.7	7.89	8.13333	4.97667	GO:0005886;GO:0019829;GO:0016887;GO:0015662;GO:0046872;GO:0005524	CC:plasma membrane;MF:cation-transporting ATPase activity;MF:ATPase activity;MF:ATPase activity, coupled to transmembrane movement of ions, phosphorylative mechanism;MF:metal ion binding;MF:ATP binding;	K01533	copB	------	------
DVB73_RS07210	DVB73_RS07210	hypothetical protein	0.712	-0.489871	0.000757003033216	0.00332104556508	no	down	ref_gene	mRNA	19.22	23.59	15.95	13	18.23	16.68	15.97	19.5867	------	------	------	------	------	------
DVB73_RS24370	sucC	ADP-forming succinate--CoA ligase subunit beta	1.301	0.379381	0.000759825720836	0.00333044469938	no	up	ref_gene	mRNA	347.06	362.54	261.64	406.37	577.75	462.01	482.043	323.747	GO:0006099;GO:0005737;GO:0000287;GO:0004775;GO:0004776;GO:0005524	BP:tricarboxylic acid cycle;CC:cytoplasm;MF:magnesium ion binding;MF:succinate-CoA ligas;MF:succinate-CoA ligas;MF:ATP binding;	K01903	sucC	map00020;map00660;map00720;map00640	Citrate cycle (TCA cycle);C5-Branched dibasic acid metabolism;Carbon fixation pathways in prokaryotes;Propanoate metabolism
DVB73_RS20240	DVB73_RS20240	type I secretion system permease/ATPase	0.579	-0.78883	0.000761777470674	0.00333601296639	no	down	ref_gene	mRNA	1.69	2.13	1.46	1.03	1.13	1.3	1.15333	1.76	GO:0006508;GO:0016020;GO:0140359;GO:0016887;GO:0008233;GO:0005524	BP:proteolysis;CC:membrane;MF:ABC-type transmembrane transporter activity;MF:ATPase activity;MF:peptidase activity;MF:ATP binding;	K12541	lapB	map02010	ABC transporters
DVB73_RS16925	DVB73_RS16925	AMP-binding protein	0.544	-0.877399	0.000762968551298	0.00333824309844	no	down	ref_gene	mRNA	3.2	3.05	1.98	1.06	2.58	1.56	1.73333	2.74333	GO:0016874	MF:ligase activity;	K01897	fadD	map04714;map02024;map03320;map04920;map00061;map00071;map04146;map04216	Thermogenesis;Quorum sensing;PPAR signaling pathway;Adipocytokine signaling pathway;Fatty acid biosynthesis;Fatty acid degradation;Peroxisome;Ferroptosis
DVB73_RS22755	DVB73_RS22755	DUF748 domain-containing protein	0.655	-0.611316	0.000763911914641	0.00333938636972	no	down	ref_gene	mRNA	4.05	5.11	2.98	2.18	3.89	3.04	3.03667	4.04667	------	------	------	------	------	------
DVB73_RS12305	DVB73_RS12305	BON domain-containing protein	1.675	0.744282	0.000768303380578	0.00335558728931	no	up	ref_gene	mRNA	246.04	174.07	112.83	203.92	389.97	442.19	345.36	177.647	------	------	K04065	osmY	------	------
DVB73_RS09325	DVB73_RS09325	acyltransferase	1.483	0.568736	0.000770826183971	0.00336360516642	no	up	ref_gene	mRNA	42.61	32.58	26.3	45	64.57	63.99	57.8533	33.83	------	------	------	------	------	------
DVB73_RS06310	DVB73_RS06310	response regulator transcription factor	1.457	0.543123	0.000772986068923	0.00337002653023	no	up	ref_gene	mRNA	29.4	36.95	21.17	45.16	50.86	47.56	47.86	29.1733	GO:0000160;GO:0006355;GO:0003677	BP:phosphorelay signal transduction system;BP:regulation of transcription, DNA-templated;MF:DNA binding;	K02483	------	------	------
DVB73_RS13495	nusG	transcription termination/antitermination protein NusG	1.515	0.59929	0.000798101337935	0.00347642718019	no	up	ref_gene	mRNA	268.42	226.12	254.44	431.77	479.06	406.2	439.01	249.66	GO:0031564;GO:0006353;GO:0032784;GO:0140673	BP:transcription antitermination;BP:DNA-templated transcription, termination;BP:regulation of DNA-templated transcription, elongation;BP:old GO;	K02601	nusG	------	------
DVB73_RS06745	tssK	type VI secretion system baseplate subunit TssK	1.776	0.82863	0.000801467568993	0.00348798686026	no	up	ref_gene	mRNA	2.02	1.92	2.52	4.21	5.07	4.15	4.47667	2.15333	------	------	K11893	impJ	map02025	Biofilm formation - Pseudomonas aeruginosa
DVB73_RS16760	gyrB	DNA topoisomerase (ATP-hydrolyzing) subunit B	1.379	0.46353	0.000807230012485	0.00350994506317	no	up	ref_gene	mRNA	25.55	22.96	19.5	30.2	44.69	33.21	36.0333	22.67	GO:0006265;GO:0006261;GO:0005737;GO:0005694;GO:0003677;GO:0046872;GO:0003918;GO:0005524	BP:DNA topological change;BP:DNA-dependent DNA replication;CC:cytoplasm;CC:chromosome;MF:DNA binding;MF:metal ion binding;MF:DNA topoisomerase type I;MF:ATP binding;	K02470	gyrB	------	------
DVB73_RS25905	DVB73_RS25905	hypothetical protein	2.362	1.24007	0.000836268858262	0.00363298343394	yes	up	ref_gene	mRNA	6.87	8.54	3.05	12.62	13.7	22.74	16.3533	6.15333	------	------	------	------	------	------
DVB73_RS22645	DVB73_RS22645	hypothetical protein	1.494	0.578805	0.000868614856834	0.0037668187237	no	up	ref_gene	mRNA	5.66	5.86	4.68	8.9	10.31	8.34	9.18333	5.4	------	------	------	------	------	------
DVB73_RS17255	DVB73_RS17255	HU family DNA-binding protein	0.669	-0.579711	0.000871000347352	0.00377382097401	no	down	ref_gene	mRNA	180.79	217.3	105.28	99.35	150.46	136.01	128.607	167.79	GO:0030527;GO:0003677	MF:structural constituent of chromatin;MF:DNA binding;	K05787	hupA	------	------
DVB73_RS22970	DVB73_RS22970	hypothetical protein	0.415	-1.26847	0.000873323991069	0.00378054311253	yes	down	ref_gene	mRNA	29.34	27.92	23.1	4.76	14.82	20.92	13.5	26.7867	------	------	------	------	------	------
DVB73_RS05615	DVB73_RS05615	hypothetical protein	1.912	0.935402	0.00087532374276	0.00378585251286	no	up	ref_gene	mRNA	31.07	26.23	14.17	28.35	56.16	74.16	52.89	23.8233	GO:0016020	CC:membrane;	------	------	------	------
DVB73_RS08490	DVB73_RS08490	CvpA family protein	1.479	0.564366	0.000878075826625	0.00379440357207	no	up	ref_gene	mRNA	24.33	24.08	19.57	28.61	43.13	45.21	38.9833	22.66	GO:0009403;GO:0016020	BP:toxin biosynthetic process;CC:membrane;	K03558	cvpA	------	------
DVB73_RS10405	pyrC	dihydroorotase	1.4	0.485604	0.000889103052029	0.00383866714527	no	up	ref_gene	mRNA	26.04	25.45	18.59	27.84	48.53	37.16	37.8433	23.36	GO:0019856;GO:0044205;GO:0004151;GO:0008270	BP:pyrimidine nucleobase biosynthetic process;BP:'de novo' UMP biosynthetic process;MF:dihydroorotase activity;MF:zinc ion binding;	K01465	pyrC	map00240	Pyrimidine metabolism
DVB73_RS14460	yccS	YccS family putative transporter	1.505	0.589394	0.000896871618699	0.00386879598692	no	up	ref_gene	mRNA	2.34	2.81	2.26	3.8	4.94	4.05	4.26333	2.47	GO:0016020	CC:membrane;	------	------	------	------
DVB73_RS03335	DVB73_RS03335	biotin-independent malonate decarboxylase subunit beta	0.474	-1.07755	0.000914637813384	0.00394196015346	yes	down	ref_gene	mRNA	3.25	4.59	2.28	1.19	1.68	2.55	1.80667	3.37333	GO:0006633;GO:0005975;GO:0016831	BP:fatty acid biosynthetic process;BP:carbohydrate metabolic process;MF:carboxy-lyase activity;	K13932	mdcD	------	------
DVB73_RS21885	DVB73_RS21885	DUF72 domain-containing protein	1.387	0.472059	0.00091984559788	0.00396091824734	no	up	ref_gene	mRNA	26.31	27.74	20.39	29.23	48.45	41.88	39.8533	24.8133	------	------	------	------	------	------
DVB73_RS00395	DVB73_RS00395	carboxymuconolactone decarboxylase family protein	0.62	-0.690388	0.000924799678736	0.00397875151766	no	down	ref_gene	mRNA	59.29	71.7	35.66	28.19	47.89	43.53	39.87	55.55	GO:0051920	MF:peroxiredoxin activity;	------	------	------	------
DVB73_RS01275	DVB73_RS01275	DUF6543 domain-containing protein	0.631	-0.664629	0.000933219176627	0.00401144959505	no	down	ref_gene	mRNA	1.04	1.1	0.72	0.59	0.78	0.67	0.68	0.953333	GO:0016567;GO:0005576;GO:0030430;GO:0004842	BP:protein ubiquitination;CC:extracellular region;CC:host cell cytoplasm;MF:ubiquitin-protein transferase activity;	------	------	------	------
DVB73_RS04185	DVB73_RS04185	aldehyde dehydrogenase family protein	0.565	-0.823265	0.000936138285313	0.00402046758324	no	down	ref_gene	mRNA	2.23	2.89	1.8	1.12	1.64	1.7	1.48667	2.30667	GO:0071704;GO:0016620	BP:organic substance metabolic process;MF:oxidoreductase activity, acting on the aldehyde or oxo group of donors, NAD or NADP as acceptor;	K00130	betB	map00260	Glycine, serine and threonine metabolism
DVB73_RS10050	DVB73_RS10050	ribonucleoside-diphosphate reductase subunit alpha	1.295	0.373069	0.000945742506279	0.00405815539942	no	up	ref_gene	mRNA	110.13	110.25	83.04	121.15	176.57	152.78	150.167	101.14	GO:0009263;GO:0006260;GO:0004748;GO:0005524	BP:deoxyribonucleotide biosynthetic process;BP:DNA replication;MF:ribonucleoside-diphosphate reductase activity, thioredoxin disulfide as acceptor;MF:ATP binding;	K00525	nrdA	map00240;map01232;map00230	Pyrimidine metabolism;Nucleotide metabolism;Purine metabolism
DVB73_RS17885	gabD	NADP-dependent succinate-semialdehyde dehydrogenase	1.396	0.481564	0.000948182711992	0.00406506353583	no	up	ref_gene	mRNA	212.84	182.8	176.51	278.38	349.45	293.22	307.017	190.717	GO:0009450;GO:0009013	BP:gamma-aminobutyric acid catabolic process;MF:succinate-semialdehyde dehydrogenase [NA;	K00135	gabD	map00250;map00310;map00760;map00350;map00650	Alanine, aspartate and glutamate metabolism;Lysine degradation;Nicotinate and nicotinamide metabolism;Tyrosine metabolism;Butanoate metabolism
DVB73_RS13910	urtA	urea ABC transporter substrate-binding protein	0.424	-1.2375	0.000960139899207	0.00411234970224	yes	down	ref_gene	mRNA	1.3	1.38	1.16	0.79	0.52	0.5	0.603333	1.28	GO:0006865	BP:amino acid transport;	K11959	urtA	map02010	ABC transporters
DVB73_RS22925	DVB73_RS22925	peptidylprolyl isomerase A	0.677	-0.563451	0.000960892168989	0.00411234970224	no	down	ref_gene	mRNA	26.53	34.1	19.44	16.24	25.05	20.87	20.72	26.69	GO:0006457;GO:0003755	BP:protein folding;MF:peptidyl-prolyl cis-trans isomerase activity;	K03767	------	map03250;map04217;map01503	Cationic antimicrobial peptide (CAMP) resistance
DVB73_RS05815	DVB73_RS05815	non-ribosomal peptide synthase/polyketide synthase	0.608	-0.71806	0.000981174920085	0.00419548681986	no	down	ref_gene	mRNA	0.27	0.35	0.22	0.16	0.23	0.19	0.193333	0.28	GO:0003824;GO:0031177	MF:catalytic activity;MF:phosphopantetheine binding;	------	------	------	------
DVB73_RS13235	selB	selenocysteine-specific translation elongation factor	1.611	0.6876	0.000983125740168	0.00420016023025	no	up	ref_gene	mRNA	1.62	1.64	1.25	2.29	3.19	2.85	2.77667	1.50333	GO:0001514;GO:0005737;GO:0003924;GO:0003723;GO:0003746;GO:0005525	BP:selenocysteine incorporation;CC:cytoplasm;MF:GTPase activity;MF:RNA binding;MF:translation elongation factor activity;MF:GTP binding;	K03833	selB	------	------
DVB73_RS19600	proB	glutamate 5-kinase	1.371	0.455223	0.000986148655105	0.0042094017571	no	up	ref_gene	mRNA	21	24.97	17.22	25.09	40.25	34.49	33.2767	21.0633	GO:0016310;GO:0055129;GO:0005737;GO:0004349;GO:0003723;GO:0005524	BP:phosphorylation;BP:L-proline biosynthetic process;CC:cytoplasm;MF:glutamate 5-kinase activity;MF:RNA binding;MF:ATP binding;	K00931	proB	map00330;map00332	Arginine and proline metabolism;Carbapenem biosynthesis
DVB73_RS07610	DVB73_RS07610	site-specific integrase	0.734	-0.447065	0.00099201442515	0.00423075141597	no	down	ref_gene	mRNA	77.9	76.73	57.42	44.65	77.13	58.21	59.9967	70.6833	GO:0006310;GO:0015074;GO:0003677	BP:DNA recombination;BP:DNA integration;MF:DNA binding;	------	------	------	------
DVB73_RS21245	DVB73_RS21245	DNA polymerase III subunit chi	0.545	-0.876514	0.000993366953628	0.00423235125862	no	down	ref_gene	mRNA	10.14	10.51	8.3	5.14	7.47	5.73	6.11333	9.65	GO:0006260;GO:0003887;GO:0003677	BP:DNA replication;MF:DNA-directed DNA polymerase activity;MF:DNA binding;	K02339	holC	map03430;map03440;map03030	Mismatch repair;Homologous recombination;DNA replication
DVB73_RS10640	pdxJ	pyridoxine 5'-phosphate synthase	0.723	-0.467056	0.000994118453312	0.00423235125862	no	down	ref_gene	mRNA	24.98	26.41	19.06	17.81	21.9	18.26	19.3233	23.4833	GO:0008615;GO:0005737;GO:0033856	BP:pyridoxine biosynthetic process;CC:cytoplasm;MF:pyridoxine 5'-phosphate synthase activity;	K03474	pdxJ	map00750	Vitamin B6 metabolism
DVB73_RS21260	lptF	LPS export ABC transporter permease LptF	1.421	0.50732	0.00101323290616	0.00430802748262	no	up	ref_gene	mRNA	10.05	8.9	7.7	12.88	16.11	14.34	14.4433	8.88333	GO:0055085;GO:0043190	BP:transmembrane transport;CC:ATP-binding cassett;	K07091	lptF	map02010	ABC transporters
DVB73_RS19595	cgtA	Obg family GTPase CgtA	1.416	0.501424	0.00101365352532	0.00430802748262	no	up	ref_gene	mRNA	32.16	29.65	24.71	43.75	56.64	39.85	46.7467	28.84	GO:0042254;GO:0005737;GO:0000287;GO:0003924;GO:0005525	BP:ribosome biogenesis;CC:cytoplasm;MF:magnesium ion binding;MF:GTPase activity;MF:GTP binding;	K03979	obgE	------	------
DVB73_RS14480	DVB73_RS14480	EAL domain-containing protein	1.488	0.573482	0.00101867599632	0.00432186973831	no	up	ref_gene	mRNA	20.54	24.68	12.98	23.77	33.66	40.13	32.52	19.4	GO:0000160;GO:0006355;GO:0005524	BP:phosphorelay signal transduction system;BP:regulation of transcription, DNA-templated;MF:ATP binding;	------	------	------	------
DVB73_RS03000	DVB73_RS03000	MFS transporter	1.871	0.903829	0.00103061654789	0.00436661787722	no	up	ref_gene	mRNA	1.5	1.65	0.75	2.21	3.28	2.76	2.75	1.3	GO:0016020;GO:0022857	CC:membrane;MF:transmembrane transporter activity;	K19577	ydhP	------	------
DVB73_RS16870	glmU	bifunctional UDP-N-acetylglucosamine diphosphorylase/glucosamine-1-phosphate N-acetyltransferase GlmU	0.666	-0.585562	0.00103100699879	0.00436661787722	no	down	ref_gene	mRNA	19.32	18.22	15.71	14.03	15.27	11.05	13.45	17.75	GO:0006048;GO:0000902;GO:0009245;GO:0071555;GO:0008360;GO:0009252;GO:0005737;GO:0019134;GO:0000287;GO:0003977	BP:UDP-N-acetylglucosamine biosynthetic process;BP:cell morphogenesis;BP:lipid A biosynthetic process;BP:cell wall organization;BP:regulation of cell shape;BP:peptidoglycan biosynthetic process;CC:cytoplasm;MF:glucosamine-1-phosphate N-acetyltransferase activity;MF:magnesium ion binding;MF:UDP-N-acetylglucosamine diphosphorylase activity;	K04042	glmU	map00520;map01250;map00541	Amino sugar and nucleotide sugar metabolism;Biosynthesis of nucleotide sugars;O-Antigen nucleotide sugar biosynthesis
DVB73_RS03635	DVB73_RS03635	phage receptor	0.648	-0.626376	0.00104519564773	0.00442288495358	no	down	ref_gene	mRNA	4.18	5.25	2.78	2.07	3.29	3.6	2.98667	4.07	------	------	K11739	nfrA	------	------
DVB73_RS12255	DVB73_RS12255	polynucleotide adenylyltransferase PcnB	1.386	0.471083	0.00105155430298	0.00444594979913	no	up	ref_gene	mRNA	2682.41	2550.84	1832.28	3505.69	3575.78	3916.29	3665.92	2355.18	GO:0006378;GO:1990817;GO:0005524;GO:0003723	BP:mRNA polyadenylation;MF:RNA adenylyltransferase activity;MF:ATP binding;MF:RNA binding;	K00970	pcnB	map03018	RNA degradation
DVB73_RS01990	DVB73_RS01990	MFS transporter	0.468	-1.09431	0.00105889815812	0.00447313665414	yes	down	ref_gene	mRNA	1.49	2.12	1.01	0.56	0.87	1.03	0.82	1.54	GO:0016020;GO:0022857	CC:membrane;MF:transmembrane transporter activity;	K03535	gudP	------	------
DVB73_RS20930	DVB73_RS20930	ABC transporter ATP-binding protein	0.577	-0.794051	0.00106186359306	0.00448021070773	no	down	ref_gene	mRNA	4.99	4.81	2.94	2.21	3.4	2.76	2.79	4.24667	GO:0015833;GO:0016887;GO:0005524	BP:peptide transport;MF:ATPase activity;MF:ATP binding;	K12371	dppD	map02010	ABC transporters
DVB73_RS06320	DVB73_RS06320	PepSY domain-containing protein	1.489	0.574183	0.0010624029068	0.00448021070773	no	up	ref_gene	mRNA	484.63	697.82	345.59	608.09	1109.13	929.41	882.21	509.347	------	------	------	------	------	------
DVB73_RS05780	DVB73_RS05780	TonB-dependent siderophore receptor	0.609	-0.715993	0.00106376851764	0.00448210900377	no	down	ref_gene	mRNA	2.24	2.03	1.82	1.4	1.54	1.28	1.40667	2.03	GO:0009279;GO:0015343;GO:0038023	CC:cell outer membrane;MF:siderophore transmembrane transporter activity;MF:signaling receptor activity;	K02014	------	------	------
DVB73_RS01960	DVB73_RS01960	YeeE/YedE family protein	1.532	0.615164	0.00106574557356	0.00448657809816	no	up	ref_gene	mRNA	3.67	4.16	3.1	5.13	7.66	6.49	6.42667	3.64333	GO:0005886	CC:plasma membrane;	K07112	------	------	------
DVB73_RS15805	potA	polyamine ABC transporter ATP-binding protein	0.73	-0.454671	0.00106728037285	0.00448917930024	no	down	ref_gene	mRNA	35.75	42.31	24.86	22.78	34.06	28.59	28.4767	34.3067	GO:0043190;GO:0015417;GO:0016887;GO:0005524	CC:ATP-binding cassett;MF:polyamine-transporting ATPase activity;MF:ATPase activity;MF:ATP binding;	K11076	potG	map02010	ABC transporters
DVB73_RS20555	DVB73_RS20555	type III PLP-dependent enzyme	1.351	0.433574	0.00106962866485	0.00449519480095	no	up	ref_gene	mRNA	31.1	29.52	22.24	35.66	52.6	40.14	42.8	27.62	GO:0006596;GO:0004586;GO:0016831	BP:polyamine biosynthetic process;MF:ornithine decarboxylase activity;MF:carboxy-lyase activity;	K01581	speC	map00480;map00330;map04148	Glutathione metabolism;Arginine and proline metabolism;Efferocytosis
DVB73_RS08900	DVB73_RS08900	response regulator	1.454	0.540442	0.00107945947992	0.00453143816462	no	up	ref_gene	mRNA	4.91	5.33	3.31	5.47	8.31	8.67	7.48333	4.51667	GO:0016020;GO:0000155	CC:membrane;MF:phosphorelay sensor kinase activity;	K20973	sagS	map02025;map02020	Biofilm formation - Pseudomonas aeruginosa;Two-component system
DVB73_RS07015	DVB73_RS07015	MFS transporter	1.408	0.493407	0.00108010382723	0.00453143816462	no	up	ref_gene	mRNA	19.6	22.51	14.45	25.52	29.97	34.5	29.9967	18.8533	GO:0016020;GO:0022857	CC:membrane;MF:transmembrane transporter activity;	------	------	------	------
DVB73_RS09650	DVB73_RS09650	carboxy terminal-processing peptidase	0.745	-0.424827	0.00109406842377	0.00458609503661	no	down	ref_gene	mRNA	130.22	124.71	91.34	75.44	124.58	96.93	98.9833	115.423	------	------	K03797	prc	------	------
DVB73_RS23985	guaD	guanine deaminase	0.642	-0.638399	0.00109506094828	0.00458632883042	no	down	ref_gene	mRNA	7.68	8.83	4.36	4.22	5.65	5.17	5.01333	6.95667	GO:0006147;GO:0008270;GO:0008892	BP:guanine catabolic process;MF:zinc ion binding;MF:guanine deaminase activity;	K01487	guaD	map01232;map00230	Nucleotide metabolism;Purine metabolism
DVB73_RS17715	hemC	hydroxymethylbilane synthase	1.423	0.509198	0.00110641403378	0.0046299171875	no	up	ref_gene	mRNA	25.58	29.08	19.12	27.97	53.15	40.55	40.5567	24.5933	GO:0006782;GO:0004418	BP:protoporphyrinogen IX biosynthetic process;MF:hydroxymethylbilane synthase activity;	K01749	hemC	map00860	Porphyrin metabolism
DVB73_RS11310	ftsZ	cell division protein FtsZ	1.344	0.426697	0.00111778723499	0.00467351520284	no	up	ref_gene	mRNA	126.62	151.19	87.86	146.68	214.08	197.06	185.94	121.89	GO:0051258;GO:0000917;GO:0043093;GO:0005737;GO:0032153;GO:0003924;GO:0005525	BP:protein polymerization;BP:barrier septum assembly;BP:FtsZ-dependent cytokinesis;CC:cytoplasm;CC:cell division site;MF:GTPase activity;MF:GTP binding;	K03531	ftsZ	map04112	Cell cycle - Caulobacter
DVB73_RS22135	fghA	S-formylglutathione hydrolase	0.602	-0.732895	0.00111957166735	0.00467698198237	no	down	ref_gene	mRNA	6.73	10.82	5.6	4.3	6.13	5.4	5.27667	7.71667	GO:0046294;GO:0018738;GO:0052689	BP:formaldehyde catabolic process;MF:S-formylglutathione hydrolase activity;MF:carboxylic ester hydrolase activity;	K01070	frmB	map00680	Methane metabolism
DVB73_RS17810	DVB73_RS17810	dipeptidase	0.715	-0.484011	0.00113329403532	0.0047302707561	no	down	ref_gene	mRNA	12.3	15.2	8.99	7.82	11.28	10.53	9.87667	12.1633	GO:1901564;GO:0016805;GO:0008270	BP:organonitrogen compound metabolic process;MF:dipeptidase activity;MF:zinc ion binding;	------	------	------	------
DVB73_RS21070	DVB73_RS21070	hypothetical protein	0.131	-2.92857	0.00113522975739	0.0047343142182	yes	down	ref_gene	mRNA	3.42	3.54	0.74	0.39	0.26	0.44	0.363333	2.56667	------	------	------	------	------	------
DVB73_RS22440	DVB73_RS22440	YdgA family protein	0.716	-0.481518	0.00113679134446	0.0047367918489	no	down	ref_gene	mRNA	11.66	11.3	7.89	7.55	9.09	8.34	8.32667	10.2833	------	------	------	------	------	------
DVB73_RS04675	DVB73_RS04675	DoxX family protein	1.518	0.602632	0.00114247063785	0.00475640836982	no	up	ref_gene	mRNA	5.58	6.96	4.18	6.71	11.8	10.68	9.73	5.57333	GO:0016020	CC:membrane;	K15977	------	------	------
DVB73_RS03980	DVB73_RS03980	hypothetical protein	1.511	0.595492	0.00114836724334	0.00477689551689	no	up	ref_gene	mRNA	14.23	18.24	9.41	17.42	30.42	24.67	24.17	13.96	GO:0016020	CC:membrane;	------	------	------	------
DVB73_RS22740	DVB73_RS22740	biotin-dependent carboxyltransferase family protein	2.397	1.26112	0.00115260061623	0.00479043515881	yes	up	ref_gene	mRNA	0.94	0.84	0.73	1.36	2.36	3.25	2.32333	0.836667	GO:0016787;GO:0016829;GO:0005524	MF:hydrolase activity;MF:lyase activity;MF:ATP binding;	K23124	pxpC	map00480	Glutathione metabolism
DVB73_RS18160	aguA	agmatine deiminase	0.706	-0.502688	0.00117828577148	0.00489303404342	no	down	ref_gene	mRNA	14.43	16.85	10.56	9.72	11.99	11.7	11.1367	13.9467	GO:0033388;GO:0004668;GO:0047632	BP:putrescine biosynthetic process from arginine;MF:protein-arginine deiminase activity;MF:agmatine deiminase activity;	K10536	aguA	map00330	Arginine and proline metabolism
DVB73_RS13540	birA	bifunctional biotin--[acetyl-CoA-carboxylase] ligase/biotin operon repressor BirA	1.522	0.60594	0.00119153625071	0.00494386566396	no	up	ref_gene	mRNA	9.51	8.28	8.78	14.23	16.32	16.13	15.56	8.85667	GO:0006355;GO:0036211;GO:0004077;GO:0005524;GO:0003677	BP:regulation of transcription, DNA-templated;BP:protein modification process;MF:biotin-[acetyl-CoA-carboxylase] ligase activity;MF:ATP binding;MF:DNA binding;	K03524	birA	map00780	Biotin metabolism
DVB73_RS13385	rplN	50S ribosomal protein L14	1.396	0.481115	0.00119654601689	0.0049604481784	no	up	ref_gene	mRNA	261.48	225.72	213.83	339.96	453.45	349.13	380.847	233.677	GO:0006412;GO:0005840;GO:0015934;GO:0003735;GO:0019843	BP:translation;CC:ribosome;CC:large ribosomal subunit;MF:structural constituent of ribosome;MF:rRNA binding;	K02874	rplN	map03010	Ribosome
DVB73_RS06355	prpF	2-methylaconitate cis-trans isomerase PrpF	0.717	-0.479145	0.00121759760025	0.00504344995839	no	down	ref_gene	mRNA	16.5	19	11.66	10.06	15.62	12.96	12.88	15.72	GO:0019629;GO:0016853	BP:propionate catabolic process, 2-methylcitrate cycle;MF:isomerase activity;	K09788	prpF	map00640	Propanoate metabolism
DVB73_RS07840	DVB73_RS07840	glycosyltransferase family 4 protein	0.614	-0.704435	0.00122165895778	0.00505599514565	no	down	ref_gene	mRNA	17.65	26.38	11.07	8	15.42	14.88	12.7667	18.3667	GO:0016740	MF:transferase activity;	K21001	pslH	map02025;map00543	Biofilm formation - Pseudomonas aeruginosa;Exopolysaccharide biosynthesis
DVB73_RS11480	DVB73_RS11480	DUF1043 family protein	0.773	-0.37191	0.00123018579932	0.00508698452152	no	down	ref_gene	mRNA	256.52	273.65	182.88	178.05	243.39	207.39	209.61	237.683	GO:0016020	CC:membrane;	K09908	------	------	------
DVB73_RS22790	DVB73_RS22790	DUF6279 family lipoprotein	1.657	0.728143	0.00124491246616	0.00514353707539	no	up	ref_gene	mRNA	4.52	4.96	2.79	4.6	10.76	8.17	7.84333	4.09	------	------	------	------	------	------
DVB73_RS15370	mgtE	magnesium transporter	0.659	-0.600974	0.00125564760569	0.00518351659144	no	down	ref_gene	mRNA	20.19	29.49	13.17	12.3	17.41	16.75	15.4867	20.95	GO:0005886;GO:0046872;GO:0015095	CC:plasma membrane;MF:metal ion binding;MF:magnesium ion transmembrane transporter activity;	K06213	mgtE	------	------
DVB73_RS15785	DVB73_RS15785	efflux RND transporter periplasmic adaptor subunit	1.513	0.597425	0.00126342395597	0.00521122467432	no	up	ref_gene	mRNA	7.29	8.79	5.16	8.46	15.77	12.79	12.34	7.08	GO:0042221;GO:0005886;GO:0022857	BP:response to chemical;CC:plasma membrane;MF:transmembrane transporter activity;	K21137	triB	------	------
DVB73_RS06250	DVB73_RS06250	spore coat U domain-containing protein	1.418	0.504223	0.00127567799464	0.00525695544492	no	up	ref_gene	mRNA	143.3	166.32	95.72	163.14	231.55	260.92	218.537	135.113	------	------	------	------	------	------
DVB73_RS12925	nadD	nicotinate-nucleotide adenylyltransferase	1.68	0.748236	0.00127665850164	0.00525695544492	no	up	ref_gene	mRNA	4.26	5.4	4.18	8.51	9.56	8.55	8.87333	4.61333	GO:0009435;GO:0004515;GO:0005524	BP:NAD biosynthetic process;MF:nicotinate-nucleotide adenylyltransferase activity;MF:ATP binding;	K00969	nadD	map00760	Nicotinate and nicotinamide metabolism
DVB73_RS04665	DVB73_RS04665	response regulator	1.69	0.75738	0.00128265576168	0.00527672564124	no	up	ref_gene	mRNA	3.95	4.68	3.2	5.46	9.85	7.94	7.75	3.94333	GO:0000160;GO:0006355;GO:0003677	BP:phosphorelay signal transduction system;BP:regulation of transcription, DNA-templated;MF:DNA binding;	K02483	------	------	------
DVB73_RS08705	tmk	dTMP kinase	1.708	0.772389	0.00128361524484	0.00527672564124	no	up	ref_gene	mRNA	9.82	7.57	10.38	18.31	18.58	18.26	18.3833	9.25667	GO:0016310;GO:0006235;GO:0006233;GO:0004798;GO:0005524	BP:phosphorylation;BP:dTTP biosynthetic process;BP:dTDP biosynthetic process;MF:thymidylate kinase activity;MF:ATP binding;	K00943	tmk	map00240;map01232	Pyrimidine metabolism;Nucleotide metabolism
DVB73_RS23345	phnN	phosphonate metabolism protein/1%2C5-bisphosphokinase (PRPP-forming) PhnN	1.401	0.486073	0.00129323209099	0.00531179892406	no	up	ref_gene	mRNA	15.02	19.31	12.06	18.27	30.01	26.36	24.88	15.4633	GO:0019634;GO:0006015;GO:0033863;GO:0005524	BP:organic phosphonate metabolic process;BP:5-phosphoribose 1-diphosphate biosynthetic process;MF:ribose 1,5-bisphosphate phosphokinase activity;MF:ATP binding;	K05774	phnN	map00030	Pentose phosphate pathway
DVB73_RS23645	fliM	flagellar motor switch protein FliM	0.726	-0.462142	0.00129726984285	0.00532391714215	no	down	ref_gene	mRNA	38.21	34.72	30.14	24.37	35.01	27.09	28.8233	34.3567	GO:0006935;GO:0071973;GO:0009425;GO:0005886;GO:0003774	BP:chemotaxis;BP:bacterial-type flagellum-dependent cell motility;CC:bacterial-type flagellum basal body;CC:plasma membrane;MF:motor activity;	K02416	fliM	map02030;map02040	Bacterial chemotaxis;Flagellar assembly
DVB73_RS12095	DVB73_RS12095	diguanylate cyclase	1.531	0.614249	0.00130008501476	0.00533100186957	no	up	ref_gene	mRNA	4.07	4.5	3.07	6.28	6.7	7.11	6.69667	3.88	GO:0007165;GO:0016020	BP:signal transduction;CC:membrane;	K21021	tpbB	map02025	Biofilm formation - Pseudomonas aeruginosa
DVB73_RS23505	DVB73_RS23505	glycosyltransferase	0.664	-0.590017	0.00130291814955	0.00533814833489	no	down	ref_gene	mRNA	3.15	3.26	3.17	2.27	2.91	2.18	2.45333	3.19333	GO:0005886;GO:0016740	CC:plasma membrane;MF:transferase activity;	------	------	------	------
DVB73_RS22900	hrpA	ATP-dependent RNA helicase HrpA	1.393	0.478391	0.0013078841812	0.00535401417322	no	up	ref_gene	mRNA	3.84	3.64	3.12	4.61	7.01	5.41	5.67667	3.53333	GO:0003724;GO:0016887	MF:RNA helicase activity;MF:ATPase activity;	K03578	hrpA	------	------
DVB73_RS18730	DVB73_RS18730	aminotransferase class III-fold pyridoxal phosphate-dependent enzyme	2.536	1.3425	0.00131304888968	0.00537066613525	yes	up	ref_gene	mRNA	0.29	0.61	0.35	1.27	1.29	1.04	1.2	0.416667	GO:0006807;GO:0071704;GO:0008483;GO:0030170	BP:nitrogen compound metabolic process;BP:organic substance metabolic process;MF:transaminase activity;MF:pyridoxal phosphate binding;	K00821	argD	map00220;map00300	Arginine biosynthesis;Lysine biosynthesis
DVB73_RS17760	DVB73_RS17760	ATP-binding cassette domain-containing protein	1.442	0.52793	0.00132244466947	0.00540458188794	no	up	ref_gene	mRNA	6.34	5.56	5.23	8.78	10.38	9.14	9.43333	5.71	GO:0016887;GO:0005524	MF:ATPase activity;MF:ATP binding;	K06158	------	------	------
DVB73_RS00405	thpR	RNA 2'%2C3'-cyclic phosphodiesterase	0.688	-0.540302	0.00132361831572	0.0054048667838	no	down	ref_gene	mRNA	16.17	15.54	11.33	8.73	12.63	12.59	11.3167	14.3467	GO:0008664;GO:0004113	MF:2'-5'-RNA ligase activity;MF:2',3'-cyclic-nucleotide 3'-phosphodiesterase activity;	K01975	thpR	------	------
DVB73_RS12155	ilvC	ketol-acid reductoisomerase	1.321	0.402072	0.00134549883957	0.00548963526543	no	up	ref_gene	mRNA	87.44	93.36	61.97	101.83	129.65	132.74	121.407	80.9233	GO:0009099;GO:0009097;GO:0050661;GO:0016853;GO:0000287;GO:0004455	BP:valine biosynthetic process;BP:isoleucine biosynthetic process;MF:NADP binding;MF:isomerase activity;MF:magnesium ion binding;MF:ketol-acid reductoisomerase activity;	K00053	ilvC	map00770;map00290	Pantothenate and CoA biosynthesis;Valine, leucine and isoleucine biosynthesis
DVB73_RS22265	DVB73_RS22265	potassium transporter Kup	1.358	0.441279	0.00139841888438	0.00570079838295	no	up	ref_gene	mRNA	7.79	8.51	5.65	9.32	12.42	12.12	11.2867	7.31667	GO:0005886;GO:0015079;GO:0015293	CC:plasma membrane;MF:potassium ion transmembrane transporter activity;MF:symporter activity;	K03549	kup	------	------
DVB73_RS14080	rplI	50S ribosomal protein L9	1.375	0.459935	0.00140653712297	0.00572912292352	no	up	ref_gene	mRNA	380.92	341.36	312.61	493.26	669.63	497.36	553.417	344.963	GO:0006412;GO:0005840;GO:1990904;GO:0003735;GO:0019843	BP:translation;CC:ribosome;CC:ribonucleoprotein complex;MF:structural constituent of ribosome;MF:rRNA binding;	K02939	rplI	map03010	Ribosome
DVB73_RS07705	DVB73_RS07705	FAD:protein FMN transferase	0.662	-0.594713	0.0014088506621	0.00573377626073	no	down	ref_gene	mRNA	3.92	4.56	4.34	3	3.68	3.12	3.26667	4.27333	GO:0005886;GO:0016740;GO:0046872	CC:plasma membrane;MF:transferase activity;MF:metal ion binding;	K03734	apbE	------	------
DVB73_RS12370	glmM	phosphoglucosamine mutase	1.396	0.481362	0.00141189361199	0.00574139	no	up	ref_gene	mRNA	22.55	20.2	17.93	30.01	37.86	29.31	32.3933	20.2267	GO:0005975;GO:0000287;GO:0008966	BP:carbohydrate metabolic process;MF:magnesium ion binding;MF:phosphoglucosamine mutase activity;	K03431	glmM	map00520;map01250	Amino sugar and nucleotide sugar metabolism;Biosynthesis of nucleotide sugars
DVB73_RS15250	DVB73_RS15250	thiazole synthase	1.387	0.4718	0.00142909644442	0.00580651966132	no	up	ref_gene	mRNA	28.31	31.74	20.72	31.24	53.72	44.39	43.1167	26.9233	GO:0009229;GO:0009228;GO:0005737;GO:1990107;GO:0016783	BP:thiamine diphosphate biosynthetic process;BP:thiamine biosynthetic process;CC:cytoplasm;MF:thiazole synthase activity;MF:sulfurtransferase activity;	K03149	thiG	map00730	Thiamine metabolism
DVB73_RS03430	DVB73_RS03430	LysR family transcriptional regulator	0.613	-0.705482	0.0014449352772	0.00586600590146	no	down	ref_gene	mRNA	16.37	15.95	17.77	12.63	13.58	9.32	11.8433	16.6967	GO:0006351;GO:0003700;GO:0003677	BP:transcription, DNA-templated;MF:transcription factor activity, sequence-specific DNA binding;MF:DNA binding;	------	------	------	------
[truncated: 3,671 more rows]
